# Supplementary material for: Ethyl 3-(4-chloro­benzo­yl)-1-(4-chloro­benz­yl)-4-(4-chloro­phen­yl)-2,2-dioxo-3,4,6,7,8,8a-hexa­hydro-1H-pyrrolo­[2,1-c][1,4]thia­zine-1-carboxyl­ate
Source: Acta Crystallogr Sect E Struct Rep Online. 2013 Apr 13;69(Pt 5):o706–7. doi: 10.1107/S1600536813009148 (PMC3648240; doi:10.1107/S1600536813009148)
Supplement: Supplementary file 1 [file e-69-0o706-sup1.cif]

##############################################################################
#                                                                            #
# This CIF contains the data in a paper accepted for publication in          #
# Acta Crystallographica Section E. It conforms to the requirements of       #
# Notes for Authors for Acta Crystallographica Section E, and has been       #
# peer reviewed under the auspices of the IUCr Commission on Journals.       #
#                                                                            #
# Full details of the Crystallographic Information File format               #
# are given in the paper "The Crystallographic Information File (CIF):       #
# a New Standard Archive File for Crystallography" by S. R. Hall, F. H.      #
# Allen and I. D. Brown [Acta Cryst. (1991), A47, 655-685].                  #
#                                                                            #
# The current version of the core CIF dictionary is obtainable from          #
# ftp://ftp.iucr.org/pub/cif_core.dic.                                       #
#                                                                            #
# Software is freely available for graphical display of the structure(s)     #
# in this CIF. For information consult the CIF software page                 #
# http://www.iucr.org/resources/cif/software.                                #
#                                                                            #
# This file may be used for bona fide research purposes within the           #
# scientific community so long as proper attribution is given to the journal # 
# article from which it was obtained.                                        #
#                                                                            #
##############################################################################
data_global
_audit_creation_method     'SHELXTL/PC'
_journal_data_validation_number     ?
_journal_date_recd_electronic     2013-03-31
_journal_date_accepted     2013-04-03
_journal_name_full     'Acta Crystallographica, Section E'
_journal_year     2013
_journal_volume     69
_journal_issue      5
_journal_page_first     o706
_journal_page_last     o707
_journal_paper_category     QO
_journal_paper_doi     10.1107/S1600536813009148
_journal_coeditor_code     HG5304
_publ_contact_author_name     'Dr S. Athimoolam'
_publ_contact_author_address
;
Department of Physics
University College of Engineering, Nagercoil
Anna University, Tirunelveli Region
Nagercoil 629 004
India
;
_publ_contact_author_email     athi81s@yahoo.co.in
_publ_contact_author_fax     '+91 4652 260511'
_publ_contact_author_phone     '+91 9787100212'
_publ_section_title
;\
Ethyl
3-(4-chlorobenzoyl)-1-(4-chlorobenzyl)-4-(4-chlorophenyl)-2,2-dioxo-3,4,6,7,\
8,8a-hexahydro-1<i>H</i>-pyrrolo[2,1-<i>c</i>][1,4]thiazine-1-carboxylate
;
loop_
    _publ_author_name
    _publ_author_address
    'A. Chitradevi'
;
Department of Physics
Sri Subramanya College of Engineering & Technology
Palani 624 615
India
;
    'S. Athimoolam'
;
Department of Physics
University College of Engineering, Nagercoil
Anna University, Tirunelveli Region
Nagercoil 629 004
India
;
    'S. Asath Bahadur'
;
Department of Physics
Kalasalingam University
Krishnan Koil 626 190
India
;
    'S. Indumathi'
;
Department of Organic Chemistry
Madurai Kamaraj University
Madurai 625 021
India
;
    'S. Perumal'
;
Department of Organic Chemistry
Madurai Kamaraj University
Madurai 625 021
India
;
data_I
_audit_creation_method     SHELXTL/PC
_chemical_name_systematic
;\
Ethyl 3-(4-chlorobenzoyl)-1-(4-chlorobenzyl)-4-(4-chlorophenyl)-\
2,2-dioxo-3,4,6,7,8,8a-hexahydro-1<i>H</i>-pyrrolo[2,1-\
<i>c</i>][1,4]thiazine-1-carboxylate
;
_chemical_name_common     ?
_chemical_formula_moiety     'C30 H28 Cl3 N O5 S'
_chemical_formula_sum     'C30 H28 Cl3 N O5 S'
_chemical_formula_iupac     'C30 H28 Cl3 N O5 S'
_chemical_formula_weight     620.94
_chemical_melting_point     ?
_symmetry_cell_setting     monoclinic
_symmetry_space_group_name_H-M     'P 21/c'
_symmetry_space_group_name_Hall     '-P 2ybc'
loop_
    _symmetry_equiv_pos_as_xyz
    'x, y, z'
    '-x, y+1/2, -z+1/2'
    '-x, -y, -z'
    'x, -y-1/2, z-1/2'
_cell_length_a     14.0476(8)
_cell_length_b     17.1365(9)
_cell_length_c     13.8230(8)
_cell_angle_alpha     90.00
_cell_angle_beta     115.8930(10)
_cell_angle_gamma     90.00
_cell_volume     2993.5(3)
_cell_formula_units_Z     4
_cell_measurement_reflns_used     2846
_cell_measurement_theta_min     2.14
_cell_measurement_theta_max     23.58
_cell_measurement_temperature     293(2)
_exptl_crystal_description     block
_exptl_crystal_colour     colourless
_exptl_crystal_size_max     0.25
_exptl_crystal_size_mid     0.21
_exptl_crystal_size_min     0.19
_exptl_crystal_density_diffrn     1.378
_exptl_crystal_density_meas     ?
_exptl_crystal_density_method     'not measured'
_exptl_crystal_F_000     1288
_exptl_absorpt_coefficient_mu     0.416
_exptl_absorpt_correction_type     none
_exptl_absorpt_process_details     ?
_exptl_absorpt_correction_T_min     ?
_exptl_absorpt_correction_T_max     ?
_exptl_special_details     ?
_diffrn_ambient_temperature     293(2)
_diffrn_radiation_type     MoK\a
_diffrn_radiation_wavelength     0.71073
_diffrn_radiation_source     'fine-focus sealed tube'
_diffrn_radiation_monochromator     graphite
_diffrn_measurement_device_type     'Bruker SMART APEX CCD area-detector'
_diffrn_measurement_method     \w
_diffrn_detector_area_resol_mean     ?
_diffrn_reflns_number     28492
_diffrn_reflns_av_R_equivalents     0.0216
_diffrn_reflns_av_sigmaI/netI     0.0149
_diffrn_reflns_theta_min     2.00
_diffrn_reflns_theta_max     25.00
_diffrn_reflns_theta_full     25.00
_diffrn_measured_fraction_theta_max     0.999
_diffrn_measured_fraction_theta_full     0.999
_diffrn_reflns_limit_h_min     -16
_diffrn_reflns_limit_h_max     16
_diffrn_reflns_limit_k_min     -20
_diffrn_reflns_limit_k_max     20
_diffrn_reflns_limit_l_min     -16
_diffrn_reflns_limit_l_max     16
_diffrn_standards_number     ?
_diffrn_standards_interval_count     ?
_diffrn_standards_interval_time     ?
_diffrn_standards_decay_%     ?
_refine_special_details
;
Refinement of <i>F</i>^2^ against ALL reflections. The weighted
<i>R</i>-factor <i>wR</i> and goodness of fit <i>S</i> are based on
<i>F</i>^2^, conventional <i>R</i>-factors <i>R</i> are based on <i>F</i>,
with <i>F</i> set to zero for negative <i>F</i>^2^. The threshold expression
of <i>F</i>^2^ > \s(<i>F</i>^2^) is used only for calculating
<i>R</i>-factors(gt) <i>etc</i>. and is not relevant to the choice of
reflections for refinement. <i>R</i>-factors based on <i>F</i>^2^ are
statistically about twice as large as those based on <i>F</i>, and <i>R</i>-
factors based on ALL data will be even larger.
;
_reflns_number_total     5280
_reflns_number_gt     4593
_reflns_threshold_expression     I>2\s(I)
_refine_ls_structure_factor_coef     Fsqd
_refine_ls_matrix_type     full
_refine_ls_R_factor_all     0.0540
_refine_ls_R_factor_gt     0.0482
_refine_ls_wR_factor_gt     0.1377
_refine_ls_wR_factor_ref     0.1443
_refine_ls_goodness_of_fit_ref     1.041
_refine_ls_restrained_S_all     1.041
_refine_ls_number_reflns     5280
_refine_ls_number_parameters     362
_refine_ls_number_restraints     0
_refine_ls_hydrogen_treatment     constr
_refine_ls_weighting_scheme     calc
_refine_ls_weighting_details
;
calc w=1/[\s^2^(Fo^2^)+(0.0788P)^2^+1.5863P] where P=(Fo^2^+2Fc^2^)/3
;
_atom_sites_solution_hydrogens     geom
_atom_sites_solution_primary     direct
_atom_sites_solution_secondary     difmap
_refine_ls_shift/su_max     0.000
_refine_ls_shift/su_mean     0.000
_refine_diff_density_max     0.621
_refine_diff_density_min     -0.467
_refine_ls_extinction_method     none
_refine_ls_extinction_coef     ?
loop_
    _atom_type_symbol
    _atom_type_description
    _atom_type_scat_dispersion_real
    _atom_type_scat_dispersion_imag
    _atom_type_scat_source
    'C' 'C' 0.0033 0.0016
                         'International Tables Vol C Tables 4.2.6.8 and 6.1.1.4'
    'H' 'H' 0.0000 0.0000
                         'International Tables Vol C Tables 4.2.6.8 and 6.1.1.4'
    'N' 'N' 0.0061 0.0033
                         'International Tables Vol C Tables 4.2.6.8 and 6.1.1.4'
    'S' 'S' 0.1246 0.1234
                         'International Tables Vol C Tables 4.2.6.8 and 6.1.1.4'
    'Cl' 'Cl' 0.1484 0.1585
                         'International Tables Vol C Tables 4.2.6.8 and 6.1.1.4'
    'O' 'O' 0.0106 0.0060
                         'International Tables Vol C Tables 4.2.6.8 and 6.1.1.4'
_computing_data_collection     '<i>SMART</i> (Bruker, 2001)'
_computing_cell_refinement     '<i>SAINT</i> (Bruker, 2001)'
_computing_data_reduction     '<i>SAINT</i> (Bruker, 2001)'
_computing_structure_solution     '<i>SHELXTL/PC</i> (Sheldrick, 2008)'
_computing_structure_refinement     '<i>SHELXTL/PC</i> (Sheldrick, 2008)'
_computing_molecular_graphics     '<i>PLATON</i> (Spek, 2009)'
_computing_publication_material     '<i>SHELXTL/PC</i> (Sheldrick, 2008)'
loop_
    _atom_site_type_symbol
    _atom_site_label
    _atom_site_fract_x
    _atom_site_fract_y
    _atom_site_fract_z
    _atom_site_U_iso_or_equiv
    _atom_site_adp_type
    _atom_site_calc_flag
    _atom_site_refinement_flags
    _atom_site_occupancy
    _atom_site_symmetry_multiplicity
    _atom_site_disorder_assembly
    _atom_site_disorder_group
    C C2 0.30396(17) 0.51264(12) 0.30011(17) 0.0434(5) Uani d . 1 1 . .
    H H2 0.3262 0.5069 0.3775 0.052 Uiso calc R 1 1 . .
    C C3 0.32692(17) 0.43589(12) 0.25525(18) 0.0421(5) Uani d . 1 1 . .
    H H3 0.2936 0.4386 0.1765 0.051 Uiso calc R 1 1 . .
    C C4 0.52037(17) 0.51148(13) 0.28742(17) 0.0462(5) Uani d . 1 1 . .
    C C5 0.47658(18) 0.57139(13) 0.34189(18) 0.0464(5) Uani d . 1 1 . .
    H H5 0.4931 0.5526 0.4145 0.056 Uiso calc R 1 1 . .
    C C6 0.5171(2) 0.65580(14) 0.3507(2) 0.0581(6) Uani d . 1 1 . .
    H H6A 0.5623 0.6692 0.4250 0.070 Uiso calc R 1 1 . .
    H H6B 0.5567 0.6626 0.3088 0.070 Uiso calc R 1 1 . .
    C C7 0.4188(3) 0.70537(18) 0.3067(4) 0.0956(12) Uani d . 1 1 . .
    H H7A 0.4288 0.7520 0.3499 0.115 Uiso calc R 1 1 . .
    H H7B 0.4001 0.7206 0.2331 0.115 Uiso calc R 1 1 . .
    C C8 0.3344(2) 0.65402(14) 0.3125(2) 0.0639(7) Uani d . 1 1 . .
    H H8A 0.3390 0.6528 0.3845 0.077 Uiso calc R 1 1 . .
    H H8B 0.2642 0.6709 0.2623 0.077 Uiso calc R 1 1 . .
    C C21 0.18549(17) 0.52703(12) 0.24388(18) 0.0451(5) Uani d . 1 1 . .
    C C22 0.13824(19) 0.55639(15) 0.1399(2) 0.0539(6) Uani d . 1 1 . .
    H H22 0.1798 0.5666 0.1043 0.065 Uiso calc R 1 1 . .
    C C23 0.0312(2) 0.57072(16) 0.0883(2) 0.0597(6) Uani d . 1 1 . .
    H H23 0.0006 0.5914 0.0192 0.072 Uiso calc R 1 1 . .
    C C24 -0.02958(19) 0.55391(16) 0.1408(2) 0.0596(6) Uani d . 1 1 . .
    C C25 0.0141(2) 0.52410(16) 0.2430(2) 0.0626(7) Uani d . 1 1 . .
    H H25 -0.0283 0.5125 0.2773 0.075 Uiso calc R 1 1 . .
    C C26 0.12222(19) 0.51156(15) 0.2946(2) 0.0546(6) Uani d . 1 1 . .
    H H26 0.1526 0.4924 0.3646 0.066 Uiso calc R 1 1 . .
    C C31 0.27926(17) 0.36683(12) 0.29028(18) 0.0441(5) Uani d . 1 1 . .
    C C32 0.22590(18) 0.30213(13) 0.21383(18) 0.0470(5) Uani d . 1 1 . .
    C C33 0.1529(2) 0.25797(17) 0.2318(2) 0.0703(8) Uani d . 1 1 . .
    H H33 0.1360 0.2714 0.2877 0.084 Uiso calc R 1 1 . .
    C C34 0.1049(3) 0.19463(18) 0.1685(3) 0.0780(9) Uani d . 1 1 . .
    H H34 0.0551 0.1656 0.1805 0.094 Uiso calc R 1 1 . .
    C C35 0.1315(2) 0.17463(15) 0.0871(2) 0.0607(6) Uani d . 1 1 . .
    C C36 0.2019(2) 0.21813(16) 0.0660(2) 0.0589(6) Uani d . 1 1 . .
    H H36 0.2184 0.2044 0.0099 0.071 Uiso calc R 1 1 . .
    C C37 0.24830(19) 0.28249(14) 0.12862(19) 0.0521(5) Uani d . 1 1 . .
    H H37 0.2950 0.3130 0.1137 0.062 Uiso calc R 1 1 . .
    C C41 0.47985(19) 0.53106(14) 0.16841(19) 0.0514(5) Uani d . 1 1 . .
    C C42 0.5045(3) 0.6192(2) 0.0487(2) 0.0892(10) Uani d . 1 1 . .
    H H42A 0.4357 0.6440 0.0231 0.107 Uiso calc R 1 1 . .
    H H42B 0.5007 0.5780 -0.0010 0.107 Uiso calc R 1 1 . .
    C C43 0.5867(4) 0.6772(3) 0.0586(4) 0.1303(18) Uani d . 1 1 . .
    H H43A 0.5781 0.7233 0.0934 0.195 Uiso calc R 1 1 . .
    H H43B 0.5797 0.6904 -0.0117 0.195 Uiso calc R 1 1 . .
    H H43C 0.6556 0.6554 0.1005 0.195 Uiso calc R 1 1 . .
    C C44 0.64259(18) 0.50781(16) 0.3518(2) 0.0579(6) Uani d . 1 1 . .
    H H44A 0.6707 0.5581 0.3449 0.069 Uiso calc R 1 1 . .
    H H44B 0.6589 0.5012 0.4271 0.069 Uiso calc R 1 1 . .
    C C45 0.7021(2) 0.44590(17) 0.3230(3) 0.0659(7) Uani d . 1 1 . .
    C C46 0.7454(2) 0.3830(2) 0.3891(3) 0.0887(10) Uani d . 1 1 . .
    H H46 0.7330 0.3769 0.4495 0.106 Uiso calc R 1 1 . .
    C C47 0.8069(3) 0.3284(2) 0.3689(5) 0.1182(16) Uani d . 1 1 . .
    H H47 0.8355 0.2863 0.4150 0.142 Uiso calc R 1 1 . .
    C C48 0.8248(3) 0.3370(3) 0.2819(5) 0.1174(18) Uani d . 1 1 . .
    C C49 0.7820(3) 0.3981(3) 0.2116(5) 0.1128(15) Uani d . 1 1 . .
    H H49 0.7937 0.4029 0.1507 0.135 Uiso calc R 1 1 . .
    C C50 0.7208(3) 0.4527(2) 0.2339(3) 0.0890(10) Uani d . 1 1 . .
    H H50 0.6920 0.4946 0.1874 0.107 Uiso calc R 1 1 . .
    N N1 0.36103(15) 0.57763(10) 0.28163(15) 0.0454(4) Uani d . 1 1 . .
    S S1 0.46708(4) 0.41746(3) 0.30207(5) 0.04713(18) Uani d . 1 1 . .
    Cl Cl1 -0.16584(6) 0.56953(6) 0.07504(8) 0.0933(3) Uani d . 1 1 . .
    Cl Cl2 0.07475(7) 0.09158(5) 0.01151(8) 0.0880(3) Uani d . 1 1 . .
    Cl Cl3 0.90614(12) 0.27103(8) 0.2570(2) 0.1971(10) Uani d . 1 1 . .
    O O1 0.51209(14) 0.40207(10) 0.41537(14) 0.0607(4) Uani d . 1 1 . .
    O O2 0.47986(14) 0.35984(11) 0.23381(16) 0.0647(5) Uani d . 1 1 . .
    O O3 0.28270(14) 0.36726(10) 0.37925(13) 0.0571(4) Uani d . 1 1 . .
    O O41 0.53708(16) 0.58805(11) 0.15630(14) 0.0672(5) Uani d . 1 1 . .
    O O42 0.40585(15) 0.50130(12) 0.09663(14) 0.0698(5) Uani d . 1 1 . .
loop_
    _atom_site_aniso_label
    _atom_site_aniso_U_11
    _atom_site_aniso_U_22
    _atom_site_aniso_U_33
    _atom_site_aniso_U_12
    _atom_site_aniso_U_13
    _atom_site_aniso_U_23
    C2 0.0436(11) 0.0422(11) 0.0471(11) -0.0010(9) 0.0222(9) -0.0014(9)
    C3 0.0413(11) 0.0399(11) 0.0474(11) -0.0022(9) 0.0215(9) -0.0018(9)
    C4 0.0414(11) 0.0481(12) 0.0507(12) -0.0082(9) 0.0216(10) -0.0057(9)
    C5 0.0440(12) 0.0467(12) 0.0465(12) -0.0054(9) 0.0179(9) -0.0058(9)
    C6 0.0556(14) 0.0497(13) 0.0667(15) -0.0133(11) 0.0247(12) -0.0127(11)
    C7 0.0680(19) 0.0485(16) 0.148(3) -0.0096(14) 0.027(2) 0.0009(18)
    C8 0.0571(15) 0.0415(12) 0.0856(18) 0.0015(11) 0.0243(13) -0.0055(12)
    C21 0.0455(11) 0.0393(11) 0.0518(12) 0.0002(9) 0.0225(10) -0.0037(9)
    C22 0.0509(13) 0.0583(14) 0.0554(13) -0.0026(11) 0.0259(11) -0.0010(11)
    C23 0.0565(15) 0.0637(15) 0.0526(14) 0.0005(12) 0.0181(11) 0.0019(11)
    C24 0.0437(13) 0.0611(15) 0.0692(16) 0.0050(11) 0.0202(12) -0.0023(12)
    C25 0.0525(14) 0.0666(16) 0.0780(17) 0.0067(12) 0.0372(13) 0.0091(13)
    C26 0.0524(13) 0.0561(14) 0.0605(14) 0.0065(11) 0.0296(11) 0.0077(11)
    C31 0.0434(11) 0.0423(11) 0.0506(12) 0.0030(9) 0.0241(9) 0.0027(9)
    C32 0.0462(12) 0.0414(11) 0.0558(13) -0.0014(9) 0.0245(10) 0.0004(9)
    C33 0.0788(19) 0.0686(17) 0.0830(18) -0.0229(15) 0.0534(16) -0.0172(14)
    C34 0.080(2) 0.0710(18) 0.099(2) -0.0318(16) 0.0541(18) -0.0211(16)
    C35 0.0526(14) 0.0492(13) 0.0745(16) -0.0042(11) 0.0224(12) -0.0125(12)
    C36 0.0558(14) 0.0625(15) 0.0603(14) -0.0016(12) 0.0272(12) -0.0124(12)
    C37 0.0509(13) 0.0534(13) 0.0568(13) -0.0055(10) 0.0281(11) -0.0031(11)
    C41 0.0499(13) 0.0566(13) 0.0526(13) -0.0084(11) 0.0269(11) -0.0071(11)
    C42 0.117(3) 0.092(2) 0.0600(17) -0.030(2) 0.0404(18) 0.0024(16)
    C43 0.130(4) 0.126(4) 0.130(4) -0.023(3) 0.052(3) 0.046(3)
    C44 0.0408(12) 0.0670(16) 0.0617(14) -0.0076(11) 0.0186(11) -0.0077(12)
    C45 0.0390(12) 0.0688(17) 0.0889(19) -0.0104(12) 0.0270(13) -0.0145(14)
    C46 0.0550(17) 0.085(2) 0.119(3) 0.0066(16) 0.0307(17) 0.004(2)
    C47 0.064(2) 0.080(3) 0.207(5) 0.0059(18) 0.055(3) -0.001(3)
    C48 0.064(2) 0.074(2) 0.235(6) -0.0205(18) 0.084(3) -0.046(3)
    C49 0.098(3) 0.104(3) 0.180(5) -0.026(2) 0.101(3) -0.043(3)
    C50 0.075(2) 0.090(2) 0.126(3) -0.0059(17) 0.066(2) -0.014(2)
    N1 0.0441(10) 0.0391(9) 0.0520(10) -0.0027(7) 0.0200(8) -0.0019(8)
    S1 0.0422(3) 0.0435(3) 0.0578(4) 0.0003(2) 0.0238(3) -0.0024(2)
    Cl1 0.0474(4) 0.1287(8) 0.0944(6) 0.0176(4) 0.0223(4) 0.0155(5)
    Cl2 0.0776(5) 0.0677(5) 0.1101(7) -0.0189(4) 0.0330(5) -0.0361(4)
    Cl3 0.1240(10) 0.1021(9) 0.429(3) -0.0200(7) 0.1794(16) -0.0818(13)
    O1 0.0545(10) 0.0600(10) 0.0626(10) 0.0061(8) 0.0209(8) 0.0127(8)
    O2 0.0539(10) 0.0556(10) 0.0929(13) -0.0025(8) 0.0398(9) -0.0198(9)
    O3 0.0714(11) 0.0530(9) 0.0562(10) -0.0058(8) 0.0363(9) 0.0006(7)
    O41 0.0766(12) 0.0707(12) 0.0566(10) -0.0256(10) 0.0314(9) -0.0020(8)
    O42 0.0675(11) 0.0886(14) 0.0498(9) -0.0284(10) 0.0224(9) -0.0113(9)
_geom_special_details
;
All e.s.d.'s (except the e.s.d. in the dihedral angle between two l.s. planes)
are estimated using the full covariance matrix. The cell e.s.d.'s are taken
into account individually in the estimation of e.s.d.'s in distances, angles
and torsion angles; correlations between e.s.d.'s in cell parameters are only
used when they are defined by crystal symmetry. An approximate (isotropic)
treatment of cell e.s.d.'s is used for estimating e.s.d.'s involving l.s.
planes.
;
loop_
    _geom_bond_atom_site_label_1
    _geom_bond_atom_site_label_2
    _geom_bond_site_symmetry_2
    _geom_bond_distance
    _geom_bond_publ_flag
    C2 N1 . 1.459(3) ?
    C2 C21 . 1.518(3) ?
    C2 C3 . 1.547(3) ?
    C2 H2 . 0.9800 ?
    C3 C31 . 1.538(3) ?
    C3 S1 . 1.812(2) ?
    C3 H3 . 0.9800 ?
    C4 C41 . 1.525(3) ?
    C4 C5 . 1.551(3) ?
    C4 C44 . 1.552(3) ?
    C4 S1 . 1.825(2) ?
    C5 N1 . 1.469(3) ?
    C5 C6 . 1.540(3) ?
    C5 H5 . 0.9800 ?
    C6 C7 . 1.505(4) ?
    C6 H6A . 0.9700 ?
    C6 H6B . 0.9700 ?
    C7 C8 . 1.505(4) ?
    C7 H7A . 0.9700 ?
    C7 H7B . 0.9700 ?
    C8 N1 . 1.475(3) ?
    C8 H8A . 0.9700 ?
    C8 H8B . 0.9700 ?
    C21 C26 . 1.377(3) ?
    C21 C22 . 1.388(3) ?
    C22 C23 . 1.376(4) ?
    C22 H22 . 0.9300 ?
    C23 C24 . 1.370(4) ?
    C23 H23 . 0.9300 ?
    C24 C25 . 1.370(4) ?
    C24 Cl1 . 1.744(2) ?
    C25 C26 . 1.384(3) ?
    C25 H25 . 0.9300 ?
    C26 H26 . 0.9300 ?
    C31 O3 . 1.209(3) ?
    C31 C32 . 1.489(3) ?
    C32 C33 . 1.382(3) ?
    C32 C37 . 1.387(3) ?
    C33 C34 . 1.372(4) ?
    C33 H33 . 0.9300 ?
    C34 C35 . 1.375(4) ?
    C34 H34 . 0.9300 ?
    C35 C36 . 1.368(4) ?
    C35 Cl2 . 1.739(3) ?
    C36 C37 . 1.378(3) ?
    C36 H36 . 0.9300 ?
    C37 H37 . 0.9300 ?
    C41 O42 . 1.193(3) ?
    C41 O41 . 1.321(3) ?
    C42 O41 . 1.453(3) ?
    C42 C43 . 1.483(5) ?
    C42 H42A . 0.9700 ?
    C42 H42B . 0.9700 ?
    C43 H43A . 0.9600 ?
    C43 H43B . 0.9600 ?
    C43 H43C . 0.9600 ?
    C44 C45 . 1.508(4) ?
    C44 H44A . 0.9700 ?
    C44 H44B . 0.9700 ?
    C45 C46 . 1.372(5) ?
    C45 C50 . 1.372(5) ?
    C46 C47 . 1.383(5) ?
    C46 H46 . 0.9300 ?
    C47 C48 . 1.340(7) ?
    C47 H47 . 0.9300 ?
    C48 C49 . 1.375(7) ?
    C48 Cl3 . 1.745(4) ?
    C49 C50 . 1.393(5) ?
    C49 H49 . 0.9300 ?
    C50 H50 . 0.9300 ?
    S1 O2 . 1.4302(18) ?
    S1 O1 . 1.4343(18) ?
loop_
    _geom_angle_atom_site_label_1
    _geom_angle_atom_site_label_2
    _geom_angle_atom_site_label_3
    _geom_angle_site_symmetry_1
    _geom_angle_site_symmetry_3
    _geom_angle
    _geom_angle_publ_flag
    N1 C2 C21 . . 110.48(18) ?
    N1 C2 C3 . . 110.62(17) ?
    C21 C2 C3 . . 107.86(17) ?
    N1 C2 H2 . . 109.3 ?
    C21 C2 H2 . . 109.3 ?
    C3 C2 H2 . . 109.3 ?
    C31 C3 C2 . . 109.41(17) ?
    C31 C3 S1 . . 107.94(14) ?
    C2 C3 S1 . . 112.91(14) ?
    C31 C3 H3 . . 108.8 ?
    C2 C3 H3 . . 108.8 ?
    S1 C3 H3 . . 108.8 ?
    C41 C4 C5 . . 109.74(19) ?
    C41 C4 C44 . . 115.21(19) ?
    C5 C4 C44 . . 108.81(18) ?
    C41 C4 S1 . . 109.64(15) ?
    C5 C4 S1 . . 105.17(14) ?
    C44 C4 S1 . . 107.77(17) ?
    N1 C5 C6 . . 104.79(18) ?
    N1 C5 C4 . . 110.32(17) ?
    C6 C5 C4 . . 116.68(19) ?
    N1 C5 H5 . . 108.3 ?
    C6 C5 H5 . . 108.3 ?
    C4 C5 H5 . . 108.3 ?
    C7 C6 C5 . . 104.8(2) ?
    C7 C6 H6A . . 110.8 ?
    C5 C6 H6A . . 110.8 ?
    C7 C6 H6B . . 110.8 ?
    C5 C6 H6B . . 110.8 ?
    H6A C6 H6B . . 108.9 ?
    C8 C7 C6 . . 104.7(2) ?
    C8 C7 H7A . . 110.8 ?
    C6 C7 H7A . . 110.8 ?
    C8 C7 H7B . . 110.8 ?
    C6 C7 H7B . . 110.8 ?
    H7A C7 H7B . . 108.9 ?
    N1 C8 C7 . . 101.5(2) ?
    N1 C8 H8A . . 111.5 ?
    C7 C8 H8A . . 111.5 ?
    N1 C8 H8B . . 111.5 ?
    C7 C8 H8B . . 111.5 ?
    H8A C8 H8B . . 109.3 ?
    C26 C21 C22 . . 118.3(2) ?
    C26 C21 C2 . . 121.0(2) ?
    C22 C21 C2 . . 120.7(2) ?
    C23 C22 C21 . . 121.4(2) ?
    C23 C22 H22 . . 119.3 ?
    C21 C22 H22 . . 119.3 ?
    C24 C23 C22 . . 118.7(2) ?
    C24 C23 H23 . . 120.6 ?
    C22 C23 H23 . . 120.6 ?
    C23 C24 C25 . . 121.5(2) ?
    C23 C24 Cl1 . . 119.2(2) ?
    C25 C24 Cl1 . . 119.4(2) ?
    C24 C25 C26 . . 119.1(2) ?
    C24 C25 H25 . . 120.5 ?
    C26 C25 H25 . . 120.5 ?
    C21 C26 C25 . . 121.0(2) ?
    C21 C26 H26 . . 119.5 ?
    C25 C26 H26 . . 119.5 ?
    O3 C31 C32 . . 120.7(2) ?
    O3 C31 C3 . . 119.06(19) ?
    C32 C31 C3 . . 120.19(19) ?
    C33 C32 C37 . . 118.8(2) ?
    C33 C32 C31 . . 117.6(2) ?
    C37 C32 C31 . . 123.6(2) ?
    C34 C33 C32 . . 120.9(3) ?
    C34 C33 H33 . . 119.5 ?
    C32 C33 H33 . . 119.5 ?
    C33 C34 C35 . . 119.1(3) ?
    C33 C34 H34 . . 120.5 ?
    C35 C34 H34 . . 120.5 ?
    C36 C35 C34 . . 121.3(2) ?
    C36 C35 Cl2 . . 120.2(2) ?
    C34 C35 Cl2 . . 118.6(2) ?
    C35 C36 C37 . . 119.3(2) ?
    C35 C36 H36 . . 120.3 ?
    C37 C36 H36 . . 120.3 ?
    C36 C37 C32 . . 120.5(2) ?
    C36 C37 H37 . . 119.7 ?
    C32 C37 H37 . . 119.7 ?
    O42 C41 O41 . . 124.6(2) ?
    O42 C41 C4 . . 125.6(2) ?
    O41 C41 C4 . . 109.77(19) ?
    O41 C42 C43 . . 105.5(3) ?
    O41 C42 H42A . . 110.6 ?
    C43 C42 H42A . . 110.6 ?
    O41 C42 H42B . . 110.6 ?
    C43 C42 H42B . . 110.6 ?
    H42A C42 H42B . . 108.8 ?
    C42 C43 H43A . . 109.5 ?
    C42 C43 H43B . . 109.5 ?
    H43A C43 H43B . . 109.5 ?
    C42 C43 H43C . . 109.5 ?
    H43A C43 H43C . . 109.5 ?
    H43B C43 H43C . . 109.5 ?
    C45 C44 C4 . . 118.6(2) ?
    C45 C44 H44A . . 107.7 ?
    C4 C44 H44A . . 107.7 ?
    C45 C44 H44B . . 107.7 ?
    C4 C44 H44B . . 107.7 ?
    H44A C44 H44B . . 107.1 ?
    C46 C45 C50 . . 117.5(3) ?
    C46 C45 C44 . . 120.8(3) ?
    C50 C45 C44 . . 121.5(3) ?
    C45 C46 C47 . . 122.1(4) ?
    C45 C46 H46 . . 118.9 ?
    C47 C46 H46 . . 118.9 ?
    C48 C47 C46 . . 119.0(4) ?
    C48 C47 H47 . . 120.5 ?
    C46 C47 H47 . . 120.5 ?
    C47 C48 C49 . . 121.5(4) ?
    C47 C48 Cl3 . . 120.0(5) ?
    C49 C48 Cl3 . . 118.5(5) ?
    C48 C49 C50 . . 118.5(4) ?
    C48 C49 H49 . . 120.7 ?
    C50 C49 H49 . . 120.7 ?
    C45 C50 C49 . . 121.3(4) ?
    C45 C50 H50 . . 119.4 ?
    C49 C50 H50 . . 119.4 ?
    C2 N1 C5 . . 113.62(17) ?
    C2 N1 C8 . . 113.53(18) ?
    C5 N1 C8 . . 104.91(17) ?
    O2 S1 O1 . . 118.10(12) ?
    O2 S1 C3 . . 108.33(10) ?
    O1 S1 C3 . . 108.31(10) ?
    O2 S1 C4 . . 111.14(11) ?
    O1 S1 C4 . . 106.08(11) ?
    C3 S1 C4 . . 103.94(10) ?
    C41 O41 C42 . . 117.7(2) ?
loop_
    _geom_torsion_atom_site_label_1
    _geom_torsion_atom_site_label_2
    _geom_torsion_atom_site_label_3
    _geom_torsion_atom_site_label_4
    _geom_torsion_site_symmetry_1
    _geom_torsion_site_symmetry_2
    _geom_torsion_site_symmetry_3
    _geom_torsion_site_symmetry_4
    _geom_torsion
    _geom_torsion_publ_flag
    N1 C2 C3 C31 . . . . 171.76(17) ?
    C21 C2 C3 C31 . . . . -67.3(2) ?
    N1 C2 C3 S1 . . . . 51.5(2) ?
    C21 C2 C3 S1 . . . . 172.46(14) ?
    C41 C4 C5 N1 . . . . 51.9(2) ?
    C44 C4 C5 N1 . . . . 178.80(18) ?
    S1 C4 C5 N1 . . . . -66.0(2) ?
    C41 C4 C5 C6 . . . . -67.5(2) ?
    C44 C4 C5 C6 . . . . 59.4(3) ?
    S1 C4 C5 C6 . . . . 174.66(17) ?
    N1 C5 C6 C7 . . . . 7.3(3) ?
    C4 C5 C6 C7 . . . . 129.7(3) ?
    C5 C6 C7 C8 . . . . 19.4(3) ?
    C6 C7 C8 N1 . . . . -38.9(3) ?
    N1 C2 C21 C26 . . . . -136.5(2) ?
    C3 C2 C21 C26 . . . . 102.5(2) ?
    N1 C2 C21 C22 . . . . 43.3(3) ?
    C3 C2 C21 C22 . . . . -77.7(2) ?
    C26 C21 C22 C23 . . . . 0.7(4) ?
    C2 C21 C22 C23 . . . . -179.1(2) ?
    C21 C22 C23 C24 . . . . -1.3(4) ?
    C22 C23 C24 C25 . . . . 0.6(4) ?
    C22 C23 C24 Cl1 . . . . -178.4(2) ?
    C23 C24 C25 C26 . . . . 0.7(4) ?
    Cl1 C24 C25 C26 . . . . 179.8(2) ?
    C22 C21 C26 C25 . . . . 0.7(4) ?
    C2 C21 C26 C25 . . . . -179.5(2) ?
    C24 C25 C26 C21 . . . . -1.4(4) ?
    C2 C3 C31 O3 . . . . -37.8(3) ?
    S1 C3 C31 O3 . . . . 85.4(2) ?
    C2 C3 C31 C32 . . . . 139.7(2) ?
    S1 C3 C31 C32 . . . . -97.0(2) ?
    O3 C31 C32 C33 . . . . 20.7(3) ?
    C3 C31 C32 C33 . . . . -156.8(2) ?
    O3 C31 C32 C37 . . . . -157.0(2) ?
    C3 C31 C32 C37 . . . . 25.5(3) ?
    C37 C32 C33 C34 . . . . 1.5(4) ?
    C31 C32 C33 C34 . . . . -176.3(3) ?
    C32 C33 C34 C35 . . . . 0.9(5) ?
    C33 C34 C35 C36 . . . . -2.2(5) ?
    C33 C34 C35 Cl2 . . . . 177.0(3) ?
    C34 C35 C36 C37 . . . . 1.0(4) ?
    Cl2 C35 C36 C37 . . . . -178.2(2) ?
    C35 C36 C37 C32 . . . . 1.5(4) ?
    C33 C32 C37 C36 . . . . -2.7(4) ?
    C31 C32 C37 C36 . . . . 174.9(2) ?
    C5 C4 C41 O42 . . . . -97.8(3) ?
    C44 C4 C41 O42 . . . . 139.0(3) ?
    S1 C4 C41 O42 . . . . 17.2(3) ?
    C5 C4 C41 O41 . . . . 80.3(2) ?
    C44 C4 C41 O41 . . . . -42.9(3) ?
    S1 C4 C41 O41 . . . . -164.69(17) ?
    C41 C4 C44 C45 . . . . -64.2(3) ?
    C5 C4 C44 C45 . . . . 172.1(2) ?
    S1 C4 C44 C45 . . . . 58.5(3) ?
    C4 C44 C45 C46 . . . . -107.4(3) ?
    C4 C44 C45 C50 . . . . 76.8(3) ?
    C50 C45 C46 C47 . . . . 0.8(5) ?
    C44 C45 C46 C47 . . . . -175.1(3) ?
    C45 C46 C47 C48 . . . . -0.1(6) ?
    C46 C47 C48 C49 . . . . -1.0(6) ?
    C46 C47 C48 Cl3 . . . . 177.6(3) ?
    C47 C48 C49 C50 . . . . 1.4(6) ?
    Cl3 C48 C49 C50 . . . . -177.3(3) ?
    C46 C45 C50 C49 . . . . -0.4(5) ?
    C44 C45 C50 C49 . . . . 175.5(3) ?
    C48 C49 C50 C45 . . . . -0.7(6) ?
    C21 C2 N1 C5 . . . . 174.57(17) ?
    C3 C2 N1 C5 . . . . -66.1(2) ?
    C21 C2 N1 C8 . . . . 54.8(2) ?
    C3 C2 N1 C8 . . . . 174.15(19) ?
    C6 C5 N1 C2 . . . . -156.72(19) ?
    C4 C5 N1 C2 . . . . 76.9(2) ?
    C6 C5 N1 C8 . . . . -32.1(2) ?
    C4 C5 N1 C8 . . . . -158.5(2) ?
    C7 C8 N1 C2 . . . . 168.8(2) ?
    C7 C8 N1 C5 . . . . 44.2(3) ?
    C31 C3 S1 O2 . . . . 75.70(17) ?
    C2 C3 S1 O2 . . . . -163.24(16) ?
    C31 C3 S1 O1 . . . . -53.52(17) ?
    C2 C3 S1 O1 . . . . 67.55(17) ?
    C31 C3 S1 C4 . . . . -166.03(14) ?
    C2 C3 S1 C4 . . . . -44.96(17) ?
    C41 C4 S1 O2 . . . . 48.18(19) ?
    C5 C4 S1 O2 . . . . 166.11(15) ?
    C44 C4 S1 O2 . . . . -77.93(18) ?
    C41 C4 S1 O1 . . . . 177.75(15) ?
    C5 C4 S1 O1 . . . . -64.32(16) ?
    C44 C4 S1 O1 . . . . 51.64(17) ?
    C41 C4 S1 C3 . . . . -68.15(17) ?
    C5 C4 S1 C3 . . . . 49.78(16) ?
    C44 C4 S1 C3 . . . . 165.74(15) ?
    O42 C41 O41 C42 . . . . 3.1(4) ?
    C4 C41 O41 C42 . . . . -175.0(3) ?
    C43 C42 O41 C41 . . . . -175.9(3) ?
loop_
    _geom_hbond_atom_site_label_D
    _geom_hbond_atom_site_label_H
    _geom_hbond_atom_site_label_A
    _geom_hbond_site_symmetry_A
    _geom_hbond_distance_DH
    _geom_hbond_distance_HA
    _geom_hbond_distance_DA
    _geom_hbond_angle_DHA
    C6 H6B O41 . 0.97 2.38 3.051(3) 126.2
    C37 H37 O2 . 0.93 2.53 3.213(3) 130.9
    C50 H50 O41 . 0.93 2.58 3.282(4) 132.4
    C6 H6A O3 3_666 0.97 2.70 3.582(3) 150.9
    C5 H5 O1 3_666 0.98 2.51 3.320(3) 140.1
    C8 H8B Cl3 2_655 0.97 2.86 3.678(3) 142.6
    C36 H36 O3 4_565 0.93 2.65 3.557(3) 165.5
    C42 H42B O42 3_665 0.97 2.61 3.478(5) 148.4
_iucr_refine_instructions_details
;
TITL Compound I
CELL  0.71073  14.0476  17.1365  13.8230   90.000  115.893   90.000
ZERR     4.00   0.0008   0.0009   0.0008    0.000    0.001    0.000
LATT   1
SYMM  - X, 1/2 + Y, 1/2 - Z
SFAC  C    H    N    S    CL   O
UNIT  120  112  4    4    12   20
MERG   2
OMIT    -3.00  50.00
EQIV $1 -x+1,-y+1,-z+1
EQIV $2 -x+1,+y+1/2,-z+1/2
EQIV $3 x,-y+1/2,+z-1/2
EQIV $4 -x+1,-y+1,-z
HTAB C6 O41
HTAB C37 O2
HTAB C50 O41
HTAB C6 O3_$1
HTAB C5 O1_$1
HTAB C8 O1_$1
HTAB C8 Cl3_$2
HTAB C36 O3_$3
HTAB C42 O42_$4
HTAB C43 O2_$4
FMAP   2
PLAN    5
ACTA
BOND   $H
CONF
L.S.  10
WGHT    0.078800    1.586400
FVAR       0.14327
MOLE    1
C2    1    0.303956    0.512639    0.300114    11.00000    0.04360    0.04221 =
         0.04709   -0.00143    0.02224   -0.00100
AFIX  13
H2    2    0.326157    0.506936    0.377526    11.00000   -1.20000
AFIX   0
C3    1    0.326918    0.435886    0.255255    11.00000    0.04126    0.03991 =
         0.04744   -0.00176    0.02153   -0.00224
AFIX  13
H3    2    0.293563    0.438572    0.176536    11.00000   -1.20000
AFIX   0
C4    1    0.520370    0.511475    0.287415    11.00000    0.04143    0.04811 =
         0.05067   -0.00572    0.02161   -0.00821
C5    1    0.476575    0.571385    0.341894    11.00000    0.04397    0.04667 =
         0.04646   -0.00578    0.01789   -0.00542
AFIX  13
H5    2    0.493081    0.552620    0.414468    11.00000   -1.20000
AFIX   0
C6    1    0.517105    0.655797    0.350714    11.00000    0.05565    0.04974 =
         0.06671   -0.01269    0.02470   -0.01331
AFIX  23
H6A   2    0.562298    0.669210    0.424998    11.00000   -1.20000
H6B   2    0.556690    0.662637    0.308761    11.00000   -1.20000
AFIX   0
C7    1    0.418753    0.705369    0.306716    11.00000    0.06797    0.04847 =
         0.14847    0.00090    0.02700   -0.00964
AFIX  23
H7A   2    0.428772    0.752005    0.349863    11.00000   -1.20000
H7B   2    0.400135    0.720628    0.233058    11.00000   -1.20000
AFIX   0
C8    1    0.334441    0.654024    0.312470    11.00000    0.05707    0.04147 =
         0.08565   -0.00555    0.02431    0.00150
AFIX  23
H8A   2    0.339026    0.652797    0.384536    11.00000   -1.20000
H8B   2    0.264190    0.670948    0.262344    11.00000   -1.20000
AFIX   0
C21   1    0.185491    0.527027    0.243884    11.00000    0.04554    0.03934 =
         0.05181   -0.00366    0.02250    0.00024
C22   1    0.138236    0.556393    0.139906    11.00000    0.05086    0.05828 =
         0.05535   -0.00104    0.02588   -0.00262
AFIX  43
H22   2    0.179821    0.566610    0.104318    11.00000   -1.20000
AFIX   0
C23   1    0.031168    0.570720    0.088327    11.00000    0.05646    0.06368 =
         0.05262    0.00185    0.01806    0.00049
AFIX  43
H23   2    0.000640    0.591419    0.019199    11.00000   -1.20000
AFIX   0
C24   1   -0.029581    0.553906    0.140772    11.00000    0.04375    0.06113 =
         0.06919   -0.00231    0.02022    0.00496
C25   1    0.014136    0.524104    0.243009    11.00000    0.05246    0.06664 =
         0.07805    0.00912    0.03715    0.00665
AFIX  43
H25   2   -0.028254    0.512465    0.277266    11.00000   -1.20000
AFIX   0
C26   1    0.122222    0.511564    0.294587    11.00000    0.05244    0.05614 =
         0.06051    0.00768    0.02957    0.00650
AFIX  43
H26   2    0.152589    0.492401    0.364556    11.00000   -1.20000
AFIX   0
C31   1    0.279256    0.366829    0.290283    11.00000    0.04337    0.04229 =
         0.05063    0.00268    0.02412    0.00298
C32   1    0.225897    0.302134    0.213828    11.00000    0.04619    0.04139 =
         0.05577    0.00039    0.02454   -0.00140
C33   1    0.152852    0.257966    0.231838    11.00000    0.07884    0.06863 =
         0.08305   -0.01716    0.05343   -0.02286
AFIX  43
H33   2    0.135962    0.271364    0.287684    11.00000   -1.20000
AFIX   0
C34   1    0.104899    0.194628    0.168491    11.00000    0.08032    0.07096 =
         0.09888   -0.02107    0.05408   -0.03182
AFIX  43
H34   2    0.055092    0.165631    0.180456    11.00000   -1.20000
AFIX   0
C35   1    0.131512    0.174629    0.087078    11.00000    0.05259    0.04919 =
         0.07447   -0.01253    0.02236   -0.00422
C36   1    0.201944    0.218131    0.065988    11.00000    0.05579    0.06250 =
         0.06031   -0.01244    0.02720   -0.00156
AFIX  43
H36   2    0.218360    0.204395    0.009939    11.00000   -1.20000
AFIX   0
C37   1    0.248299    0.282490    0.128621    11.00000    0.05091    0.05340 =
         0.05684   -0.00307    0.02814   -0.00555
AFIX  43
H37   2    0.294984    0.313006    0.113651    11.00000   -1.20000
AFIX   0
C41   1    0.479847    0.531064    0.168412    11.00000    0.04988    0.05661 =
         0.05257   -0.00711    0.02687   -0.00842
C42   1    0.504531    0.619241    0.048733    11.00000    0.11702    0.09241 =
         0.05999    0.00241    0.04044   -0.02971
AFIX  23
H42A  2    0.435715    0.643996    0.023120    11.00000   -1.20000
H42B  2    0.500704    0.578047   -0.000965    11.00000   -1.20000
AFIX   0
C43   1    0.586707    0.677185    0.058575    11.00000    0.12960    0.12617 =
         0.12992    0.04636    0.05175   -0.02344
AFIX 137
H43D  2    0.578054    0.723301    0.093362    11.00000   -1.50000
H43E  2    0.579691    0.690400   -0.011723    11.00000   -1.50000
H43F  2    0.655563    0.655356    0.100454    11.00000   -1.50000
AFIX   0
C44   1    0.642591    0.507809    0.351810    11.00000    0.04077    0.06702 =
         0.06175   -0.00767    0.01858   -0.00758
AFIX  23
H44A  2    0.670686    0.558125    0.344947    11.00000   -1.20000
H44B  2    0.658856    0.501199    0.427116    11.00000   -1.20000
AFIX   0
C45   1    0.702110    0.445904    0.323001    11.00000    0.03896    0.06881 =
         0.08886   -0.01451    0.02704   -0.01040
C46   1    0.745414    0.382982    0.389110    11.00000    0.05497    0.08485 =
         0.11854    0.00355    0.03067    0.00655
AFIX  43
H46   2    0.732982    0.376866    0.449470    11.00000   -1.20000
AFIX   0
C47   1    0.806935    0.328372    0.368904    11.00000    0.06353    0.08048 =
         0.20654   -0.00134    0.05534    0.00587
AFIX  43
H47   2    0.835513    0.286262    0.415034    11.00000   -1.20000
AFIX   0
C48   1    0.824772    0.337018    0.281869    11.00000    0.06368    0.07408 =
         0.23467   -0.04559    0.08387   -0.02054
C49   1    0.781985    0.398141    0.211645    11.00000    0.09779    0.10407 =
         0.18021   -0.04279    0.10119   -0.02636
AFIX  43
H49   2    0.793663    0.402913    0.150665    11.00000   -1.20000
AFIX   0
C50   1    0.720775    0.452742    0.233862    11.00000    0.07538    0.08972 =
         0.12587   -0.01359    0.06617   -0.00593
AFIX  43
H50   2    0.691999    0.494644    0.187387    11.00000   -1.20000
AFIX   0
N1    3    0.361028    0.577629    0.281630    11.00000    0.04410    0.03909 =
         0.05198   -0.00185    0.02004   -0.00267
S1    4    0.467085    0.417458    0.302070    11.00000    0.04217    0.04351 =
         0.05782   -0.00243    0.02379    0.00027
CL1   5   -0.165840    0.569525    0.075041    11.00000    0.04738    0.12875 =
         0.09442    0.01547    0.02234    0.01757
CL2   5    0.074753    0.091577    0.011506    11.00000    0.07763    0.06772 =
         0.11013   -0.03612    0.03301   -0.01893
CL3   5    0.906137    0.271027    0.257005    11.00000    0.12398    0.10206 =
         0.42878   -0.08176    0.17942   -0.01997
O1    6    0.512087    0.402067    0.415371    11.00000    0.05449    0.05999 =
         0.06263    0.01273    0.02092    0.00612
O2    6    0.479856    0.359836    0.233810    11.00000    0.05394    0.05557 =
         0.09289   -0.01976    0.03977   -0.00252
O3    6    0.282703    0.367261    0.379248    11.00000    0.07144    0.05296 =
         0.05616    0.00060    0.03634   -0.00582
O41   6    0.537075    0.588052    0.156304    11.00000    0.07659    0.07070 =
         0.05664   -0.00204    0.03136   -0.02564
O42   6    0.405854    0.501298    0.096630    11.00000    0.06751    0.08860 =
         0.04984   -0.01130    0.02241   -0.02838
HKLF 4
REM  AC48 in P2(1)/c
REM R1 =  0.0482 for   4593 Fo > 4sig(Fo)  and  0.0540 for all   5280 data
REM    362 parameters refined using      0 restraints
END
;
