# Supplementary material for: Ethyl 3-(4-chloro­benzo­yl)-1-(4-chloro­benz­yl)-4-(4-chloro­phen­yl)-2,2-dioxo-3,4,6,7,8,8a-hexa­hydro-1H-pyrrolo­[2,1-c][1,4]thia­zine-1-carboxyl­ate
Source: Acta Crystallogr Sect E Struct Rep Online. 2013 Apr 13;69(Pt 5):o706–7. doi: 10.1107/S1600536813009148 (PMC3648240; doi:10.1107/S1600536813009148)
Supplement: Supplementary file 2 [file e-69-0o706-Isup2.hkl]

#
# h,k,l, Fc-squared, Fo-squared, sigma(Fo-squared) and status flag
#
data_I
_shelx_title ' AC48 in P2(1)/c'
_shelx_refln_list_code          4
_shelx_F_calc_maximum      221.35
_exptl_crystal_F_000      1288.00
_reflns_d_resolution_high  0.8409
 
loop_
 _symmetry_equiv_pos_as_xyz
 'x, y, z'
 '-x, y+1/2, -z+1/2'
 '-x, -y, -z'
 'x, -y-1/2, z-1/2'
 
_cell_length_a    14.0476
_cell_length_b    17.1365
_cell_length_c    13.8230
_cell_angle_alpha  90.000
_cell_angle_beta  115.893
_cell_angle_gamma  90.000
 
_shelx_F_squared_multiplier     1.000
 
loop_
 _refln_index_h
 _refln_index_k
 _refln_index_l
 _refln_F_squared_calc
 _refln_F_squared_meas
 _refln_F_squared_sigma
 _refln_observed_status
   2   0   0     5663.36     5499.91     69.23 o
   3   0   0    42663.58    40683.09    697.08 o
   4   0   0     6268.54     6342.89     79.14 o
   5   0   0    15612.59    16144.18    230.58 o
   6   0   0     6454.08     7699.80     96.31 o
   7   0   0      436.89      427.24      6.82 o
   8   0   0        2.55       11.37      1.23 o
   9   0   0     1136.94     1109.82     18.73 o
  10   0   0       24.55       27.13      2.50 o
  11   0   0      339.27      295.77     11.70 o
  12   0   0       18.31       55.05      3.44 o
  13   0   0      113.24      152.81      5.61 o
  14   0   0       89.98       82.09      5.86 o
  15   0   0       14.71       22.90      4.30 o
   1   1   0     3472.96     2717.83     24.19 o
   2   1   0      240.61      564.73      5.27 o
   3   1   0        0.20       47.59      1.38 o
   4   1   0     1627.23     1317.08     12.16 o
   5   1   0     2205.71     2330.55     21.15 o
   6   1   0     2000.12     2063.11     19.00 o
   7   1   0      622.46      654.58      6.83 o
   8   1   0        4.45        7.01      0.82 o
   9   1   0      620.79      644.08      8.47 o
  10   1   0      315.97      257.37      4.62 o
  11   1   0        6.47       15.57      1.65 o
  12   1   0      317.28      323.75      7.01 o
  13   1   0        0.02       -0.19      1.34 o
  14   1   0        2.95       -1.40      1.82 o
  15   1   0       15.00       12.83      2.93 o
   1   2   0     9563.48     9413.02     82.78 o
   2   2   0     7463.19     7519.30     66.12 o
   3   2   0     2018.26     2488.22     22.28 o
   4   2   0     2910.46     2857.27     25.66 o
   5   2   0      756.65      752.08      7.39 o
   6   2   0    10770.07    11838.58    104.24 o
   7   2   0      138.13      150.98      2.28 o
   8   2   0       16.02       12.59      1.64 o
   9   2   0      761.88      724.31      9.30 o
  10   2   0       45.77       48.52      2.72 o
  11   2   0       83.92       58.58      2.35 o
  12   2   0       48.68       45.86      2.32 o
  13   2   0       93.71       83.92      3.05 o
  14   2   0       58.08       69.83      3.83 o
   1   3   0      440.20      441.01      4.24 o
   2   3   0     1157.93      961.07      8.91 o
   3   3   0    24468.24    26381.31    230.67 o
   4   3   0      427.15      356.49      3.82 o
   5   3   0     1876.03     1771.04     16.35 o
   6   3   0     2717.82     3115.40     28.22 o
   7   3   0     2086.83     2068.76     19.24 o
   8   3   0      437.36      413.76      5.40 o
   9   3   0      290.21      292.04      4.43 o
  10   3   0     1817.43     1863.51     26.87 o
  11   3   0      220.95      205.21      4.29 o
  12   3   0       57.68       74.34      2.80 o
  13   3   0      248.88      250.17      5.22 o
  14   3   0       40.87       48.30      3.40 o
   0   4   0      849.41      997.81     13.03 o
   1   4   0    10716.67     9726.95     89.46 o
   2   4   0     1295.31     1344.97     13.26 o
   3   4   0     2119.77     2029.82     18.40 o
   4   4   0    12320.20    12685.76    111.41 o
   5   4   0     3588.34     3714.93     33.38 o
   6   4   0      485.42      418.19      4.69 o
   7   4   0      699.53      691.59      7.32 o
   8   4   0        2.73        4.25      1.23 o
   9   4   0      616.53      576.71      9.77 o
  10   4   0      366.03      381.68      6.61 o
  11   4   0      100.16       91.03      3.00 o
  12   4   0        1.83        9.69      1.58 o
  13   4   0       27.13       18.82      2.31 o
  14   4   0        0.38       -0.41      1.73 o
   1   5   0      171.69      176.12      2.12 o
   2   5   0      730.62      606.79      6.22 o
   3   5   0      973.37      947.68      9.06 o
   4   5   0     3656.93     3558.03     31.94 o
   5   5   0     1526.28     1649.46     15.45 o
   6   5   0     2287.14     2423.37     22.34 o
   7   5   0     1685.66     1708.36     17.48 o
   8   5   0       61.55       65.39      2.02 o
   9   5   0       19.99        8.87      1.22 o
  10   5   0        0.53        0.94      1.27 o
  11   5   0     1148.84     1091.95     13.71 o
  12   5   0       12.76       14.97      1.74 o
  13   5   0      259.27      225.35      5.57 o
  14   5   0       65.61       66.04      4.59 o
   0   6   0     7347.08     6725.52     83.96 o
   1   6   0     1928.01     1845.59     16.85 o
   2   6   0     5458.18     5316.36     50.34 o
   3   6   0     2809.30     2722.55     24.62 o
   4   6   0      661.57      583.94      6.07 o
   5   6   0     1886.20     1729.30     16.23 o
   6   6   0        8.12        9.78      0.82 o
   7   6   0      884.45      850.61      9.60 o
   8   6   0      260.58      268.34      4.18 o
   9   6   0      117.93       90.99      2.54 o
  10   6   0      904.81      918.03     11.75 o
  11   6   0      436.49      494.09      7.58 o
  12   6   0        8.14       10.79      1.72 o
  13   6   0      617.02      657.42     22.43 o
  14   6   0       55.95       47.31      4.22 o
   1   7   0     1231.35     1546.98     14.34 o
   2   7   0       34.82       35.51      2.01 o
   3   7   0        3.09        0.95      0.48 o
   4   7   0        7.74        9.05      0.76 o
   5   7   0       58.17       54.03      1.45 o
   6   7   0      678.47      701.19      7.46 o
   7   7   0     1734.04     1836.18     20.31 o
   8   7   0      118.85      134.99      2.91 o
   9   7   0       35.29       21.07      1.60 o
  10   7   0      646.98      640.07      8.25 o
  11   7   0       13.52       20.24      2.07 o
  12   7   0       36.72       43.84      2.70 o
  13   7   0        5.20       10.23      2.30 o
  14   7   0        0.10        0.65      2.53 o
   0   8   0     1307.23     1439.09     19.12 o
   1   8   0      603.59      575.31      5.97 o
   2   8   0       17.41       20.86      0.87 o
   3   8   0      801.53      658.67      6.86 o
   4   8   0      348.79      384.02      4.53 o
   5   8   0      719.07      792.10      8.24 o
   6   8   0      591.01      604.17      6.68 o
   7   8   0       63.86       68.78      2.12 o
   8   8   0      253.64      222.96      3.96 o
   9   8   0      150.77      134.71      3.15 o
  10   8   0      233.81      224.60      4.57 o
  11   8   0        3.42       -0.82      1.41 o
  12   8   0        7.85        7.90      1.86 o
  13   8   0       75.54       79.61      4.01 o
   1   9   0     2050.37     2110.62     19.52 o
   2   9   0     2582.08     2767.93     25.27 o
   3   9   0     1769.80     1494.60     15.28 o
   4   9   0       21.72       23.45      1.11 o
   5   9   0      249.53      189.22      3.25 o
   6   9   0      229.26      224.72      4.00 o
   7   9   0      324.87      314.22      5.09 o
   8   9   0      852.36      869.78     10.22 o
   9   9   0       87.07      109.47      3.21 o
  10   9   0       34.89       47.73      2.34 o
  11   9   0       13.49       22.29      2.13 o
  12   9   0       91.72       88.20      3.60 o
  13   9   0       92.63      108.48      7.10 o
   0  10   0     1045.10     1266.10     17.34 o
   1  10   0      306.96      327.54      4.30 o
   2  10   0     1277.21     1395.89     13.45 o
   3  10   0      338.21      364.06      4.80 o
   4  10   0        2.28       -0.05      0.75 o
   5  10   0        9.28       11.94      1.11 o
   6  10   0     1555.04     1598.86     15.67 o
   7  10   0      758.64      719.00      8.67 o
   8  10   0       56.75       60.93      2.41 o
   9  10   0      212.69      196.85      5.05 o
  10  10   0        0.04       -0.65      1.28 o
  11  10   0        5.18        5.39      1.80 o
  12  10   0        2.14        2.16      1.82 o
  13  10   0       56.63       48.96      3.73 o
   1  11   0       38.62       35.28      1.56 o
   2  11   0       11.00        8.68      1.53 o
   3  11   0      247.06      225.04      3.57 o
   4  11   0      837.84      894.94     12.78 o
   5  11   0       12.03       15.86      1.17 o
   6  11   0      714.54      665.59      8.11 o
   7  11   0      342.39      356.13      5.82 o
   8  11   0       65.16       80.96      3.09 o
   9  11   0        4.98        2.63      1.53 o
  10  11   0        9.85        8.64      1.62 o
  11  11   0        7.01        5.42      1.89 o
  12  11   0       19.55       23.97      3.27 o
   0  12   0     3133.55     2957.64     79.09 o
   1  12   0      434.21      420.97      6.12 o
   2  12   0     2697.99     2567.14     27.81 o
   3  12   0      693.08      704.04      8.33 o
   4  12   0      649.88      716.44      8.79 o
   5  12   0      180.25      155.63      3.46 o
   6  12   0      531.20      479.27      7.79 o
   7  12   0      292.15      264.24      6.08 o
   8  12   0       36.17       39.61      2.38 o
   9  12   0        6.60        7.51      1.93 o
  10  12   0      174.67      148.58      4.63 o
  11  12   0       70.81       92.85      6.26 o
  12  12   0        1.12       -0.24      2.40 o
   1  13   0      383.96      372.15      5.74 o
   2  13   0       14.93       15.95      1.46 o
   3  13   0     2182.04     2194.21     27.66 o
   4  13   0        0.55       -0.33      1.67 o
   5  13   0       44.54       34.20      2.57 o
   6  13   0      185.72      197.48      5.29 o
   7  13   0       50.73       35.61      2.68 o
   8  13   0       50.88       41.50      2.92 o
   9  13   0       47.59       64.43      4.91 o
  10  13   0       12.33        6.94      2.19 o
  11  13   0       25.97       32.25      3.10 o
   0  14   0     2009.38     1920.40     30.65 o
   1  14   0      834.88      817.82     10.53 o
   2  14   0        7.50        5.01      1.51 o
   3  14   0       19.21       21.83      2.13 o
   4  14   0        1.59        1.65      1.38 o
   5  14   0      106.39       80.60      3.09 o
   6  14   0       24.40       29.47      2.55 o
   7  14   0        0.52        2.45      1.76 o
   8  14   0        2.23       -1.01      1.69 o
   9  14   0       29.17       27.61      2.86 o
  10  14   0       11.60       16.03      2.55 o
   1  15   0        0.43        0.03      1.34 o
   2  15   0        0.68       -0.23      1.28 o
   3  15   0       14.53       21.28      1.95 o
   4  15   0      242.05      243.64      5.26 o
   5  15   0      893.95      899.39     13.99 o
   6  15   0      283.52      296.71      6.94 o
   7  15   0       64.62       65.83      3.59 o
   8  15   0      296.20      343.33      7.91 o
   9  15   0       66.00       63.04      3.71 o
  10  15   0      349.60      409.35     10.13 o
   0  16   0       92.90       72.85      4.82 o
   1  16   0        4.94        3.29      1.51 o
   2  16   0      403.42      373.69      6.96 o
   3  16   0      241.66      255.24      5.61 o
   4  16   0       85.24       87.31      3.35 o
   5  16   0        9.05        7.84      1.95 o
   6  16   0        3.45        1.62      1.97 o
   7  16   0      381.85      331.06      7.79 o
   8  16   0       20.36       24.00      2.79 o
   9  16   0        0.47       -3.38      2.25 o
   1  17   0      135.67      125.46      4.99 o
   2  17   0        7.43        2.57      2.56 o
   3  17   0        8.44       14.56      1.95 o
   4  17   0       62.74       60.40      3.03 o
   5  17   0        0.18       -0.73      1.83 o
   6  17   0      257.06      234.62      6.44 o
   7  17   0       19.09       28.39      2.91 o
   8  17   0       29.90       27.84      3.10 o
   0  18   0      203.56      229.91     12.91 o
   1  18   0      187.60      175.25      5.54 o
   2  18   0      234.24      249.62      6.57 o
   3  18   0      108.24      104.73      4.31 o
   4  18   0      123.86      101.52      3.79 o
   5  18   0       43.71       48.76      3.45 o
   6  18   0        0.01       -2.22      3.80 o
   7  18   0       23.90       25.71      2.98 o
   1  19   0       34.47       33.76      3.04 o
   2  19   0       83.60       84.96      4.14 o
   3  19   0       58.84       52.32      3.47 o
   4  19   0        9.02        8.51      2.37 o
   5  19   0       91.95       90.93      5.25 o
   0  20   0       34.66       41.27      6.58 o
   1  20   0        2.86        3.91      2.10 o
   2  20   0        0.02       -1.29      2.00 o
 -15   1   1      110.37      118.67      4.99 o
 -14   1   1      395.81      400.92      9.57 o
 -13   1   1       13.32       19.37      2.30 o
 -12   1   1        2.86        6.90      1.38 o
 -11   1   1      102.12      103.12      2.97 o
 -10   1   1       18.18       26.57      1.64 o
  -9   1   1       78.74       87.19      2.78 o
  -8   1   1      380.71      388.52      4.58 o
  -7   1   1     5331.92     5820.94     51.83 o
  -6   1   1       20.62       28.06      0.96 o
  -5   1   1    11507.19    11290.00     99.14 o
  -4   1   1      199.23      223.04      2.57 o
  -3   1   1        3.19       10.98      0.67 o
  -2   1   1     3527.19     3975.90     35.17 o
  -1   1   1     3114.81     3324.69     31.61 o
   0   1   1     1397.62     1416.33     13.54 o
   1   1   1      262.90      236.54      2.52 o
   2   1   1     6085.52     6308.58     59.33 o
   3   1   1     5871.46     5817.49     59.15 o
   4   1   1      461.29      587.03      6.33 o
   5   1   1     7602.25     8212.68     77.49 o
   6   1   1     3575.51     3405.33     32.95 o
   7   1   1      763.75      802.85      8.93 o
   8   1   1      301.39      277.01      5.51 o
   9   1   1      686.39      626.62      8.44 o
  10   1   1      103.93       94.40      2.87 o
  11   1   1      624.22      602.49      8.68 o
  12   1   1      268.54      251.95      5.12 o
  13   1   1       20.10       19.89      2.05 o
  14   1   1        0.07       -0.37      1.76 o
 -15   2   1      130.25      128.43      5.16 o
 -14   2   1      119.83      106.26      4.50 o
 -13   2   1       59.23       44.44      3.10 o
 -12   2   1      201.00      197.85      4.32 o
 -11   2   1      404.42      370.13      5.94 o
 -10   2   1      163.31      149.84      3.33 o
  -9   2   1      344.88      334.06      9.40 o
  -8   2   1      610.65      614.08      6.61 o
  -7   2   1      636.08      643.72      6.70 o
  -6   2   1     1235.06     1265.25     12.00 o
  -5   2   1       84.47      104.51      1.64 o
  -4   2   1    37591.32    36105.04    346.53 o
  -3   2   1      510.11      650.48      6.60 o
  -2   2   1     2629.95     3224.18     30.50 o
  -1   2   1     2499.75     1947.47     18.67 o
   0   2   1     1152.26     1356.69     13.07 o
   1   2   1      261.44      459.80      4.68 o
   2   2   1    23544.03    22525.85    225.65 o
   3   2   1     4749.91     5022.40     47.54 o
   4   2   1      385.48      380.78      4.47 o
   5   2   1     5914.65     6046.47     57.38 o
   6   2   1      539.62      716.46      7.94 o
   7   2   1      404.80      396.00      5.09 o
   8   2   1      126.18       78.39      2.31 o
   9   2   1       54.21       46.35      2.37 o
  10   2   1       75.43       70.62      2.51 o
  11   2   1        0.07        0.88      1.25 o
  12   2   1       40.73       56.61      3.38 o
  13   2   1      361.49      394.06      6.99 o
  14   2   1        0.29        0.30      1.82 o
 -15   3   1       27.96       29.21      3.10 o
 -14   3   1       10.48       13.18      2.81 o
 -13   3   1        0.90        5.33      1.81 o
 -12   3   1       28.32       21.64      1.81 o
 -11   3   1      151.45      143.96      3.53 o
 -10   3   1      198.80      174.66      3.67 o
  -9   3   1     1145.15     1180.10     13.32 o
  -8   3   1      146.93      138.70      2.35 o
  -7   3   1      128.13      173.36      2.53 o
  -6   3   1       17.47        8.11      0.71 o
  -5   3   1      750.17      923.51      8.93 o
  -4   3   1     2320.38     2455.77     22.12 o
  -3   3   1     1368.23     1515.36     13.80 o
  -2   3   1    11605.73    12832.75    112.48 o
  -1   3   1     6162.80     6017.15     53.25 o
   0   3   1     9188.71     9498.07     87.39 o
   1   3   1      370.82      373.49      3.70 o
   2   3   1    15167.48    15873.85    199.04 o
   3   3   1     9095.82     9096.58     80.07 o
   4   3   1     1626.39     1727.24     17.04 o
   5   3   1     1560.48     1893.72     18.77 o
   6   3   1        2.03       11.02      0.87 o
   7   3   1      126.28      124.09      2.46 o
   8   3   1       39.87       43.06      1.67 o
   9   3   1        0.34       -0.66      1.05 o
  10   3   1       12.12        9.47      1.40 o
  11   3   1      101.48       77.12      2.81 o
  12   3   1        1.74        1.93      1.38 o
  13   3   1       84.32       70.70      3.06 o
  14   3   1        0.16       -2.80      1.98 o
 -15   4   1      176.60      191.07      8.72 o
 -14   4   1       53.80       74.72      3.89 o
 -13   4   1        1.45       -0.63      1.65 o
 -12   4   1      117.81      124.65      3.49 o
 -11   4   1      163.43      174.25      3.90 o
 -10   4   1      103.85      128.69      3.41 o
  -9   4   1       43.68       30.49      1.47 o
  -8   4   1     1249.30     1250.95     13.27 o
  -7   4   1       98.18       78.99      1.72 o
  -6   4   1        3.79        8.64      1.22 o
  -5   4   1       17.01       31.34      1.23 o
  -4   4   1     3052.41     3209.99     28.80 o
  -3   4   1     6812.09     6046.02     53.38 o
  -2   4   1      634.11      509.67      5.03 o
  -1   4   1    13144.10    14289.41    134.04 o
   0   4   1     5436.77     5956.22     56.09 o
   1   4   1     8867.92     8295.17     72.92 o
   2   4   1      350.26      196.00      2.51 o
   3   4   1      191.59      365.58      3.93 o
   4   4   1      870.55      816.62      8.02 o
   5   4   1     6204.97     6628.06     58.85 o
   6   4   1     2424.08     2523.20     24.90 o
   7   4   1     1122.09     1023.30     11.12 o
   8   4   1       21.79       18.87      1.40 o
   9   4   1      685.38      688.55      9.17 o
  10   4   1        0.38        4.01      1.32 o
  11   4   1        5.78        8.22      1.58 o
  12   4   1        8.32       12.92      1.74 o
  13   4   1       41.75       26.77      2.42 o
  14   4   1        0.07        1.01      2.17 o
 -14   5   1       71.85       55.11      3.59 o
 -13   5   1       41.09       33.10      2.52 o
 -12   5   1        1.20       -0.32      1.28 o
 -11   5   1      195.40      191.60      4.17 o
 -10   5   1     1159.78     1215.17     15.44 o
  -9   5   1     1056.42     1074.07     13.64 o
  -8   5   1     1699.24     1797.87     20.80 o
  -7   5   1     1708.29     1949.24     18.27 o
  -6   5   1     1465.72     1520.39     14.37 o
  -5   5   1      783.87      672.48      6.88 o
  -4   5   1       53.45       74.17      1.54 o
  -3   5   1      519.67      501.26      5.14 o
  -2   5   1     2284.89     2268.74     20.49 o
  -1   5   1      285.03      284.03      3.11 o
   0   5   1      389.84      491.20      5.66 o
   1   5   1     2337.70     2608.88     23.46 o
   2   5   1      611.10      617.63      6.52 o
   3   5   1     7358.68     7817.22     68.99 o
   4   5   1     3183.46     3579.41     32.18 o
   5   5   1     1437.07     1522.55     14.39 o
   6   5   1     6253.10     6150.08     54.89 o
   7   5   1        2.59        3.69      0.90 o
   8   5   1     1190.78     1101.96     14.63 o
   9   5   1       80.38       52.02      2.29 o
  10   5   1      441.60      450.30      6.92 o
  11   5   1      209.59      196.69      4.40 o
  12   5   1       95.22       97.49      3.70 o
  13   5   1       15.27       19.09      2.29 o
  14   5   1       43.04       45.65      3.53 o
 -14   6   1       43.47       41.69      4.20 o
 -13   6   1      103.00      103.00      4.64 o
 -12   6   1        9.71       11.96      3.34 o
 -11   6   1       10.30        7.91      1.48 o
 -10   6   1        2.76        3.87      1.25 o
  -9   6   1     1297.58     1320.78     14.30 o
  -8   6   1      951.27      946.90     10.56 o
  -7   6   1      418.90      427.89      5.09 o
  -6   6   1      996.82     1019.53     10.13 o
  -5   6   1     1681.08     2121.29     19.65 o
  -4   6   1     1828.70     2236.03     20.51 o
  -3   6   1     1633.72     1767.17     16.29 o
  -2   6   1     1216.91     1423.65     13.22 o
  -1   6   1        9.43        1.24      0.71 o
   0   6   1     7535.85     7741.48     68.23 o
   1   6   1     1705.02     1683.79     15.48 o
   2   6   1     1794.97     1941.85     17.78 o
   3   6   1      755.81      872.98      8.58 o
   4   6   1      233.62      219.38      2.89 o
   5   6   1       11.46        9.64      0.78 o
   6   6   1      560.44      597.25      7.10 o
   7   6   1        1.81        3.86      1.01 o
   8   6   1      132.61      114.89      2.70 o
   9   6   1       53.32       43.22      1.92 o
  10   6   1      175.14      165.77      3.87 o
  11   6   1      229.76      240.32      8.22 o
  12   6   1       11.74       11.38      1.98 o
  13   6   1       86.96       91.35      3.77 o
 -14   7   1      120.39      151.16      6.51 o
 -13   7   1        1.87        0.29      2.03 o
 -12   7   1      107.98      105.67      4.05 o
 -11   7   1       10.05        5.30      1.42 o
 -10   7   1      648.80      628.03      8.02 o
  -9   7   1     1041.06     1000.73     11.36 o
  -8   7   1      553.98      516.62      9.30 o
  -7   7   1     3253.94     3245.78     29.79 o
  -6   7   1     3470.42     3717.93     33.77 o
  -5   7   1      278.70      257.47      3.41 o
  -4   7   1     2076.67     2304.58     21.20 o
  -3   7   1      165.70      243.78      3.11 o
  -2   7   1    12344.07    12467.21    116.97 o
  -1   7   1       16.15        8.78      0.55 o
   0   7   1      780.86     1048.08     10.00 o
   1   7   1     3474.23     3536.47     31.73 o
   2   7   1       63.93       42.17      1.22 o
   3   7   1        1.07        2.37      0.55 o
   4   7   1     2317.85     2456.66     22.62 o
   5   7   1       24.99       34.13      1.64 o
   6   7   1      273.21      236.91      4.59 o
   7   7   1      264.13      262.64      4.15 o
   8   7   1     1358.94     1306.67     14.22 o
   9   7   1     1843.09     1932.11     20.27 o
  10   7   1      256.13      271.73      5.79 o
  11   7   1        3.85        0.85      1.49 o
  12   7   1      171.71      164.82      6.37 o
  13   7   1       25.17       27.71      2.57 o
 -14   8   1       68.75       68.74      4.67 o
 -13   8   1        5.20       11.77      2.42 o
 -12   8   1        6.31        7.68      2.10 o
 -11   8   1       37.92       28.41      2.01 o
 -10   8   1        0.02       -0.51      1.11 o
  -9   8   1       87.44      100.37      2.78 o
  -8   8   1       59.47       59.81      2.01 o
  -7   8   1      207.31      186.58      3.06 o
  -6   8   1     1535.76     1606.28     15.45 o
  -5   8   1      374.39      352.75      4.34 o
  -4   8   1     2740.91     2925.53     26.71 o
  -3   8   1       52.20       61.93      1.92 o
  -2   8   1     3965.87     3926.70     35.28 o
  -1   8   1      253.19      236.26      3.03 o
   0   8   1     5790.50     5944.91     52.82 o
   1   8   1        3.09        9.62      0.70 o
   2   8   1        1.57        3.47      0.60 o
   3   8   1     2067.27     2010.70     18.73 o
   4   8   1      209.29      196.39      2.98 o
   5   8   1     1263.22     1293.48     12.69 o
   6   8   1      209.04      204.43      3.61 o
   7   8   1      307.42      289.26      4.45 o
   8   8   1      703.56      682.82      9.89 o
   9   8   1     1677.28     1568.05     18.39 o
  10   8   1        3.48        2.56      1.54 o
  11   8   1        4.26        3.77      1.68 o
  12   8   1       41.02       36.16      3.27 o
  13   8   1       70.67       73.78      3.52 o
 -13   9   1       11.26       15.36      2.49 o
 -12   9   1        0.56       -0.37      1.88 o
 -11   9   1       15.15       14.99      1.69 o
 -10   9   1       94.92       96.79      2.78 o
  -9   9   1        0.15        1.05      1.15 o
  -8   9   1     3521.33     3620.01     35.79 o
  -7   9   1        9.99       18.30      2.66 o
  -6   9   1       64.17       54.31      1.67 o
  -5   9   1       14.27       10.43      0.90 o
  -4   9   1      346.32      286.18      3.67 o
  -3   9   1      822.55      997.59      9.90 o
  -2   9   1       19.42       25.60      0.97 o
  -1   9   1      414.10      538.08      5.75 o
   0   9   1     1012.30      952.77      9.40 o
   1   9   1     2212.27     2454.50     22.54 o
   2   9   1        6.35       11.20      0.81 o
   3   9   1      210.09      192.52      3.49 o
   4   9   1      209.71      192.33      2.89 o
   5   9   1       39.46       37.77      1.91 o
   6   9   1        1.89        6.95      1.11 o
   7   9   1       57.57       57.67      2.28 o
   8   9   1      684.13      653.30      9.01 o
   9   9   1      486.83      444.01      7.63 o
  10   9   1       12.08        5.78      1.65 o
  11   9   1       48.91       47.60      2.82 o
  12   9   1       20.74       27.13      2.54 o
  13   9   1        9.88        8.41      2.61 o
 -13  10   1       39.05       34.05      3.16 o
 -12  10   1       71.27       72.64      3.81 o
 -11  10   1        6.17       11.89      1.69 o
 -10  10   1      357.10      356.11      7.59 o
  -9  10   1      145.85      183.58      4.06 o
  -8  10   1      785.20      795.96      9.57 o
  -7  10   1      591.09      581.40      7.33 o
  -6  10   1      511.06      465.22      5.65 o
  -5  10   1     1500.79     1499.31     15.57 o
  -4  10   1     2473.65     2527.22     25.04 o
  -3  10   1       39.44       31.54      1.19 o
  -2  10   1      845.60      770.34      7.95 o
  -1  10   1     1716.94     1627.29     16.48 o
   0  10   1      343.66      387.00      4.53 o
   1  10   1      223.81      214.03      2.98 o
   2  10   1        0.07       -0.21      0.58 o
   3  10   1      775.94      760.40      7.95 o
   4  10   1        5.59        5.42      0.84 o
   5  10   1        0.51       -0.92      0.83 o
   6  10   1      970.62     1003.33     12.29 o
   7  10   1       71.73       72.21      2.54 o
   8  10   1       17.85        7.15      1.47 o
   9  10   1       14.06       17.83      1.81 o
  10  10   1        0.49        1.41      1.56 o
  11  10   1        1.91       -0.36      1.65 o
  12  10   1        6.02        9.44      2.04 o
 -13  11   1        3.54        2.95      4.26 o
 -12  11   1        0.34       -0.59      2.21 o
 -11  11   1       24.04       16.23      2.00 o
 -10  11   1       43.71       35.66      2.42 o
  -9  11   1       60.43       73.75      2.99 o
  -8  11   1      171.08      186.85      4.48 o
  -7  11   1      407.17      371.04      6.10 o
  -6  11   1        1.07       -0.24      0.92 o
  -5  11   1     1153.22     1210.42     27.15 o
  -4  11   1      270.78      235.11      4.03 o
  -3  11   1     1297.49     1237.88     15.25 o
  -2  11   1      901.07      992.40     10.81 o
  -1  11   1      603.86      579.67      7.95 o
   0  11   1      974.64      829.13     12.47 o
   1  11   1      179.03      178.01      3.05 o
   2  11   1      724.99      654.11     14.50 o
   3  11   1        0.16       -0.40      0.75 o
   4  11   1       21.11       33.66      1.53 o
   5  11   1      164.59      140.36      2.95 o
   6  11   1       20.08       20.95      1.61 o
   7  11   1      374.91      357.88     11.32 o
   8  11   1       30.29       36.80      2.11 o
   9  11   1       41.49       35.52      2.14 o
  10  11   1       12.31       21.45      1.94 o
  11  11   1       83.38       97.30      4.59 o
  12  11   1        3.24        0.91      1.91 o
 -12  12   1        0.01       -3.22      2.14 o
 -11  12   1      201.43      208.39      5.35 o
 -10  12   1      422.52      452.13      8.10 o
  -9  12   1        0.36       -0.57      1.41 o
  -8  12   1        0.00        2.16      1.38 o
  -7  12   1       66.47       60.55      2.68 o
  -6  12   1      132.44      131.18      3.20 o
  -5  12   1      799.21      819.43     15.34 o
  -4  12   1      157.90      165.34      3.33 o
  -3  12   1      159.73      197.79      3.41 o
  -2  12   1       81.88       77.08      2.15 o
  -1  12   1       20.15       31.15      2.27 o
   0  12   1     1508.92     1622.81     23.58 o
   1  12   1       61.44       59.37      2.50 o
   2  12   1      259.62      249.96      4.29 o
   3  12   1      166.44      167.54      3.39 o
   4  12   1       55.81       56.31      2.17 o
   5  12   1     1079.90     1043.48     14.20 o
   6  12   1       58.96       51.82      2.46 o
   7  12   1      119.43      122.25      3.75 o
   8  12   1        2.01        0.64      1.46 o
   9  12   1        5.92        9.09      4.29 o
  10  12   1       12.13       10.67      2.62 o
  11  12   1        7.33       10.63      2.96 o
 -11  13   1        3.49        6.38      3.01 o
 -10  13   1        9.71        7.40      1.85 o
  -9  13   1      100.58      114.56      5.27 o
  -8  13   1       26.66       25.17      2.10 o
  -7  13   1      739.22      716.45     10.75 o
  -6  13   1      467.61      461.68      9.88 o
  -5  13   1      245.86      235.82      4.96 o
  -4  13   1        0.93        5.59      1.32 o
  -3  13   1       86.01       74.47      2.48 o
  -2  13   1     1648.88     1703.73     19.35 o
  -1  13   1      390.41      398.33      5.98 o
   0  13   1      117.16      116.80      2.95 o
   1  13   1       26.24       35.76      1.83 o
   2  13   1      206.93      198.34      4.43 o
   3  13   1        0.47        1.35      1.23 o
   4  13   1      117.00      113.60      3.42 o
   5  13   1      196.52      189.11      5.17 o
   6  13   1       69.86       85.70      3.70 o
   7  13   1       76.44       67.49      3.33 o
   8  13   1       55.57       48.35      3.15 o
   9  13   1      319.26      355.33      9.00 o
  10  13   1       15.80       22.35      2.72 o
  11  13   1       91.67      103.64      5.43 o
 -11  14   1       10.88       14.43      3.18 o
 -10  14   1      152.26      162.51      5.35 o
  -9  14   1        0.48        2.99      2.06 o
  -8  14   1       90.87      117.05      4.37 o
  -7  14   1        5.59        4.71      1.76 o
  -6  14   1        2.72        5.25      1.51 o
  -5  14   1      307.68      303.44      8.14 o
  -4  14   1       43.54       46.63      2.44 o
  -3  14   1      161.36      147.20      3.51 o
  -2  14   1     1180.92     1186.80     18.76 o
  -1  14   1      195.62      166.95      3.66 o
   0  14   1      168.02      162.82      4.09 o
   1  14   1       68.92       69.52      3.03 o
   2  14   1      332.58      397.24      6.97 o
   3  14   1     1338.01     1324.16     17.42 o
   4  14   1      158.95      162.72      4.17 o
   5  14   1       45.02       50.83      3.02 o
   6  14   1      270.36      277.96      6.64 o
   7  14   1        2.34        3.20      1.81 o
   8  14   1       16.27       15.43      2.42 o
   9  14   1       24.81       22.03      2.79 o
  10  14   1        0.41       -0.42      2.04 o
 -10  15   1        3.00        3.88      2.54 o
  -9  15   1       38.10       47.85      3.34 o
  -8  15   1       86.32       91.53      4.08 o
  -7  15   1       65.77       72.15      3.94 o
  -6  15   1       46.63       41.74      2.84 o
  -5  15   1      200.68      198.66      4.79 o
  -4  15   1        2.63       -0.69      1.92 o
  -3  15   1       30.34       24.59      2.02 o
  -2  15   1       21.14       16.95      1.61 o
  -1  15   1     1291.80     1303.78     17.20 o
   0  15   1      185.18      191.68      5.04 o
   1  15   1       32.00       37.39      2.34 o
   2  15   1      241.20      227.14      5.05 o
   3  15   1       94.54      111.69      3.57 o
   4  15   1       29.06       27.27      2.20 o
   5  15   1       20.12       26.78      2.53 o
   6  15   1       85.03       93.54      4.01 o
   7  15   1       13.44       16.27      2.38 o
   8  15   1        0.52       -0.58      1.87 o
   9  15   1       27.59       24.29      2.95 o
  -9  16   1        0.43       -1.71      1.95 o
  -8  16   1        2.94        7.84      2.10 o
  -7  16   1        5.41        5.74      2.35 o
  -6  16   1        0.01        2.08      1.68 o
  -5  16   1       35.64       39.09      2.57 o
  -4  16   1      533.02      588.02      9.49 o
  -3  16   1       73.38       65.73      3.21 o
  -2  16   1       22.51       25.85      2.42 o
  -1  16   1       88.09       86.24      3.59 o
   0  16   1      170.30      181.42      4.47 o
   1  16   1      193.56      200.74      4.83 o
   2  16   1       60.30       53.76      2.68 o
   3  16   1      113.65      117.42      6.53 o
   4  16   1      165.76      163.87      4.60 o
   5  16   1      114.44      119.84      7.52 o
   6  16   1        4.14        0.50      1.76 o
   7  16   1        0.08        3.83      2.10 o
   8  16   1       33.89       41.82      3.40 o
  -8  17   1        3.99        4.90      2.25 o
  -7  17   1      186.57      183.56      5.77 o
  -6  17   1        3.58        4.86      3.38 o
  -5  17   1      167.12      181.60      5.08 o
  -4  17   1       49.85       43.78      3.04 o
  -3  17   1       26.39       28.24      2.68 o
  -2  17   1      246.12      236.09      7.93 o
  -1  17   1      106.00      125.33      4.50 o
   0  17   1      129.90      125.92      4.50 o
   1  17   1      174.99      166.89      6.12 o
   2  17   1       53.98       57.95      2.90 o
   3  17   1       12.47       21.43      2.23 o
   4  17   1       95.95       89.48      4.01 o
   5  17   1       47.88       63.85      3.66 o
   6  17   1       17.74       20.53      2.66 o
   7  17   1       15.09       15.19      2.66 o
  -7  18   1        0.10        0.46      1.98 o
  -6  18   1       36.22       48.61      5.72 o
  -5  18   1       23.62       29.07      2.79 o
  -4  18   1       10.04       17.15      5.88 o
  -3  18   1        0.02       -2.11      1.74 o
  -2  18   1       52.96       46.38      3.17 o
  -1  18   1        5.74        5.92      2.00 o
   0  18   1        5.76       -1.77      1.81 o
   1  18   1        0.18       -0.39      1.88 o
   2  18   1       32.03       37.88      2.70 o
   3  18   1       64.79       61.75      3.35 o
   4  18   1        0.17        0.67      1.98 o
   5  18   1        2.01        2.06      2.06 o
   6  18   1        3.60        2.22      2.24 o
  -5  19   1      119.21      153.09      8.53 o
  -4  19   1       32.96       48.89      3.40 o
  -3  19   1        0.28        2.13      2.06 o
  -2  19   1       12.24       21.47      2.72 o
  -1  19   1       38.36       26.13      3.89 o
   0  19   1        6.65        4.61      2.12 o
   1  19   1       90.20       96.44      5.48 o
   2  19   1       44.68       47.08      4.03 o
   3  19   1        1.54        0.54      3.09 o
   4  19   1       57.79       68.34      3.94 o
  -3  20   1       24.37       28.33      2.96 o
  -2  20   1       90.34       98.96      4.50 o
  -1  20   1       11.95       10.60      2.99 o
   0  20   1      240.81      272.33      7.30 o
   1  20   1      180.07      193.47      6.19 o
   2  20   1       44.25       48.80      3.59 o
 -15   0   2       30.53       31.28      4.30 o
 -14   0   2        0.32        2.44      2.57 o
 -13   0   2       34.04       45.26      4.30 o
 -12   0   2      430.91      401.23     11.71 o
 -11   0   2      196.22      178.19      8.41 o
 -10   0   2        8.14        3.44      1.58 o
  -9   0   2     2018.64     2019.55     26.95 o
  -8   0   2     1735.76     1870.75     24.82 o
  -7   0   2     3798.96     3798.78     48.39 o
  -6   0   2       18.71       30.72      1.87 o
  -5   0   2     9509.06     9376.53    116.64 o
  -4   0   2     1497.40     1942.57     24.76 o
  -3   0   2      254.09      445.65      6.12 o
  -2   0   2    12171.73    10779.60    155.54 o
  -1   0   2    16482.54    15964.71    198.25 o
   1   0   2     4175.76     4050.99     58.39 o
   2   0   2     1385.43      800.91     10.71 o
   3   0   2      196.23      194.46      3.37 o
   4   0   2     2634.85     2517.12     32.33 o
   5   0   2     2331.23     2644.21     33.97 o
   6   0   2     6110.77     7067.23     88.76 o
   7   0   2     1419.84     1625.33     25.77 o
   8   0   2       24.29       14.81      2.23 o
   9   0   2      663.16      544.93     10.96 o
  10   0   2      314.46      283.93      8.40 o
  11   0   2      149.19      128.66      5.15 o
  12   0   2      500.01      403.23      9.84 o
  13   0   2        6.76        1.95      4.25 o
  14   0   2      243.56      216.07      8.33 o
 -15   1   2        2.95        0.01      2.06 o
 -14   1   2        0.45        0.77      1.76 o
 -13   1   2       12.39       22.88      2.49 o
 -12   1   2      187.05      170.88      4.93 o
 -11   1   2        0.07       -0.99      1.05 o
 -10   1   2       20.50       18.57      1.29 o
  -9   1   2     7840.53     8100.06     72.01 o
  -8   1   2      294.86      293.75      3.74 o
  -7   1   2       61.29       43.75      1.38 o
  -6   1   2     5021.71     5171.52     45.97 o
  -5   1   2      748.75      955.92      9.10 o
  -4   1   2     5611.05     6311.70     55.66 o
  -3   1   2     3686.44     3101.73     27.61 o
  -2   1   2     6245.96     7917.45     74.70 o
  -1   1   2     4704.74     4018.15     35.51 o
   0   1   2      820.57      681.44      6.73 o
   1   1   2     6632.18     6089.94     53.66 o
   2   1   2     1021.31     1608.40     14.62 o
   3   1   2     3764.36     3511.90     33.53 o
   4   1   2       35.06       23.74      0.92 o
   5   1   2      351.39      320.59      4.88 o
   6   1   2       90.74       71.37      3.17 o
   7   1   2     1204.72     1102.06     12.99 o
   8   1   2      337.04      313.67      5.93 o
   9   1   2       46.21       46.40      2.05 o
  10   1   2        6.58        1.57      1.25 o
  11   1   2      527.62      551.42      8.31 o
  12   1   2       90.25       75.18      3.04 o
  13   1   2       35.13       42.40      2.61 o
  14   1   2       27.79       27.52      2.49 o
 -15   2   2       13.33       13.01      2.55 o
 -14   2   2       19.17       14.42      2.37 o
 -13   2   2       13.01        8.28      1.95 o
 -12   2   2      893.43      842.27     12.26 o
 -11   2   2        0.10        2.50      1.14 o
 -10   2   2      130.23      101.18      2.92 o
  -9   2   2      543.92      480.77      6.19 o
  -8   2   2       93.43      102.76      2.39 o
  -7   2   2     2403.31     2103.13     19.42 o
  -6   2   2     3066.27     3375.51     30.36 o
  -5   2   2      161.17       99.75      1.58 o
  -4   2   2     2883.73     2831.19     25.33 o
  -3   2   2        0.73        3.66      1.01 o
  -2   2   2    10116.59     9733.76     99.94 o
  -1   2   2     2306.17     2325.86     22.14 o
   0   2   2     1065.88     1336.47     12.94 o
   1   2   2    21766.54    22883.07    200.44 o
   2   2   2    11905.71    11307.88     99.33 o
   3   2   2     4684.80     4823.17     45.76 o
   4   2   2     6387.42     6320.60     59.88 o
   5   2   2      186.61      206.13      3.02 o
   6   2   2     2922.48     3327.08     32.40 o
   7   2   2      222.58      185.38      3.12 o
   8   2   2      231.04      253.42     16.09 o
   9   2   2       14.77       17.86      1.62 o
  10   2   2      149.42      183.84      4.01 o
  11   2   2        7.22        2.65      1.45 o
  12   2   2      335.54      333.59      6.19 o
  13   2   2       39.45       52.72      2.78 o
 -15   3   2        0.95       -1.05      2.06 o
 -14   3   2        0.10        1.34      1.95 o
 -13   3   2       40.92       42.40      2.98 o
 -12   3   2        2.71        1.13      1.34 o
 -11   3   2      628.66      638.67      8.66 o
 -10   3   2      533.56      520.84      7.13 o
  -9   3   2     1496.21     1421.43     19.92 o
  -8   3   2     2647.58     2643.62     24.38 o
  -7   3   2     1070.50     1246.08     12.02 o
  -6   3   2     8831.97     8813.79     77.76 o
  -5   3   2     5661.49     5546.37     49.20 o
  -4   3   2     8084.46     7851.71     73.76 o
  -3   3   2    16524.71    16358.30    187.99 o
  -2   3   2     8879.79     8599.50     80.73 o
  -1   3   2     2837.78     3541.96     31.52 o
   0   3   2    41667.86    41891.98    552.01 o
   1   3   2     4148.68     4013.35     38.15 o
   2   3   2     4344.30     3977.90     35.41 o
   3   3   2     2425.13     2520.86     22.82 o
   4   3   2      931.55      963.82     10.07 o
   5   3   2     1269.33     1374.51     14.12 o
   6   3   2      112.44      109.97      2.32 o
   7   3   2     1717.24     1836.34     18.77 o
   8   3   2      462.70      443.43      6.52 o
   9   3   2        2.64       -0.42      1.15 o
  10   3   2       11.84       21.55      1.80 o
  11   3   2      591.01      566.37      8.51 o
  12   3   2        9.59       14.16      1.92 o
  13   3   2      126.45      130.07      4.48 o
 -15   4   2      242.23      232.35      6.70 o
 -14   4   2       44.23       61.84      3.64 o
 -13   4   2       25.87       24.03      2.55 o
 -12   4   2      300.04      305.75      6.07 o
 -11   4   2       10.73       15.78      1.85 o
 -10   4   2     1002.30     1059.75     11.82 o
  -9   4   2      167.09      157.27      3.02 o
  -8   4   2      110.08      134.97      2.41 o
  -7   4   2       15.56        2.66      0.63 o
  -6   4   2      441.97      400.88      4.51 o
  -5   4   2     3694.58     3775.39     33.81 o
  -4   4   2     1096.25     1038.56     10.49 o
  -3   4   2       84.94       63.60      1.15 o
  -2   4   2    10646.62    10425.05     91.60 o
  -1   4   2     1682.17     1931.06     18.59 o
   0   4   2    11687.71    11706.65    110.08 o
   1   4   2    25024.28    26423.79    249.06 o
   2   4   2      112.12      130.59      2.42 o
   3   4   2       34.59       45.49      1.35 o
   4   4   2     1233.72     1088.73     10.47 o
   5   4   2      571.69      588.68      6.80 o
   6   4   2      142.84      160.42      3.40 o
   7   4   2       28.54       22.93      1.40 o
   8   4   2       38.26       51.06      2.04 o
   9   4   2        0.61        2.00      1.25 o
  10   4   2       20.71       22.91      1.81 o
  11   4   2       24.75       28.50      2.25 o
  12   4   2       52.27       66.92      3.21 o
  13   4   2        5.55        9.03      2.08 o
 -15   5   2       28.75       31.11      3.52 o
 -14   5   2       14.68        9.91      2.30 o
 -13   5   2      106.02      111.10      5.70 o
 -12   5   2       69.80       79.11      3.13 o
 -11   5   2        2.95        2.15      1.07 o
 -10   5   2     1640.07     1663.87     23.34 o
  -9   5   2      207.56      221.58      3.72 o
  -8   5   2       42.58       29.17      1.75 o
  -7   5   2      186.35      168.63      2.61 o
  -6   5   2     1310.66     1270.71     12.22 o
  -5   5   2      334.51      288.08      3.48 o
  -4   5   2       28.93        7.80      0.58 o
  -3   5   2      853.15      888.94      8.52 o
  -2   5   2    14766.87    13791.63    121.11 o
  -1   5   2     6204.80     6105.26     57.64 o
   0   5   2     2419.83     2423.28     21.85 o
   1   5   2      568.87      582.36      5.78 o
   2   5   2      902.96     1013.89      9.66 o
   3   5   2     1388.89     1418.45     13.28 o
   4   5   2      673.76      668.72      6.85 o
   5   5   2      164.39      160.57      2.42 o
   6   5   2     2071.98     2117.83     21.35 o
   7   5   2      345.81      331.40      8.54 o
   8   5   2      100.40       82.33      2.46 o
   9   5   2      102.97      108.31      3.10 o
  10   5   2       54.68       75.08      3.13 o
  11   5   2       99.87       63.82      3.05 o
  12   5   2       47.16       44.84      2.86 o
  13   5   2       45.75       55.23      3.16 o
 -15   6   2      152.02      163.66      5.66 o
 -14   6   2       86.56       95.61      4.37 o
 -13   6   2      311.10      283.71      6.99 o
 -12   6   2      661.22      613.43     10.73 o
 -11   6   2      205.97      187.45      3.67 o
 -10   6   2     1652.61     1668.28     17.66 o
  -9   6   2     3512.80     3630.29     35.70 o
  -8   6   2      124.98      102.49      2.78 o
  -7   6   2     2796.44     2777.21     25.59 o
  -6   6   2     1350.11     1245.63     12.09 o
  -5   6   2      115.60      136.31      2.18 o
  -4   6   2    17402.68    18685.55    163.73 o
  -3   6   2     4408.52     5339.55     47.42 o
  -2   6   2      217.56      270.50      3.44 o
  -1   6   2     1560.82     1344.97     13.46 o
   0   6   2     1273.66     1393.36     12.95 o
   1   6   2     8601.77     9073.41     79.98 o
   2   6   2      101.02       97.03      2.32 o
   3   6   2     1160.98     1134.37     10.91 o
   4   6   2     3940.77     4067.19     36.61 o
   5   6   2       31.66       35.19      1.93 o
   6   6   2        0.22        1.92      0.84 o
   7   6   2      299.43      334.69      4.82 o
   8   6   2      587.19      523.11      6.83 o
   9   6   2       29.28       37.24      2.35 o
  10   6   2       82.78       86.12      4.96 o
  11   6   2       11.29        9.51      1.93 o
  12   6   2       73.49       68.78      3.35 o
  13   6   2       22.63       21.92      4.48 o
 -14   7   2       31.71       42.08      3.28 o
 -13   7   2       26.58       20.29      2.55 o
 -12   7   2       28.74       25.49      2.22 o
 -11   7   2      196.84      166.91      3.51 o
 -10   7   2        1.47        0.51      1.17 o
  -9   7   2      209.48      185.14      3.52 o
  -8   7   2      114.75      120.69      2.43 o
  -7   7   2     1457.99     1491.88     14.50 o
  -6   7   2     1332.20     1474.70     14.16 o
  -5   7   2     1880.60     2069.14     19.26 o
  -4   7   2     6024.63     6009.89     53.45 o
  -3   7   2      153.03      127.85      2.48 o
  -2   7   2     3379.09     3236.01     31.19 o
  -1   7   2     4562.36     4566.46     43.55 o
   0   7   2     2731.21     3051.71     27.51 o
   1   7   2      348.45      337.70      5.13 o
   2   7   2       15.47       15.96      2.10 o
   3   7   2     1472.49     1858.78     17.30 o
   4   7   2      530.55      529.54      6.11 o
   5   7   2     3116.11     3150.75     28.82 o
   6   7   2     1080.65     1137.26     12.30 o
   7   7   2      492.07      454.79      6.11 o
   8   7   2     1061.50     1110.29     13.62 o
   9   7   2      191.65      214.79      5.05 o
  10   7   2       35.67       25.51      2.26 o
  11   7   2       83.12       84.02      3.48 o
  12   7   2       11.65        9.20      2.04 o
  13   7   2       20.44       28.32      2.74 o
 -14   8   2        5.86       11.11      3.35 o
 -13   8   2      380.43      359.45      8.16 o
 -12   8   2       92.56      109.58      3.90 o
 -11   8   2      303.15      301.49      5.50 o
 -10   8   2      817.43      881.12     12.27 o
  -9   8   2      949.20      908.01     10.51 o
  -8   8   2      121.54      135.08      3.16 o
  -7   8   2       67.25       39.43      1.48 o
  -6   8   2      124.02      113.44      2.93 o
  -5   8   2      407.35      420.27      4.90 o
  -4   8   2     1010.88     1160.14     11.29 o
  -3   8   2     5346.10     5884.89     52.41 o
  -2   8   2     1717.64     1770.09     19.16 o
  -1   8   2     4335.89     4220.12     40.50 o
   0   8   2      196.06      149.49      2.19 o
   1   8   2     1149.76      905.27      8.92 o
   2   8   2     1055.55     1061.67     10.34 o
   3   8   2      146.87      135.44      2.35 o
   4   8   2     3003.54     3114.27     28.52 o
   5   8   2       47.02       55.92      2.40 o
   6   8   2      469.81      431.51      6.39 o
   7   8   2      664.09      571.70      8.05 o
   8   8   2       51.44       47.54      2.28 o
   9   8   2        9.85        6.28      1.68 o
  10   8   2      101.80      110.76      4.45 o
  11   8   2        9.07        4.81      2.62 o
  12   8   2       11.37       13.24      2.15 o
 -14   9   2       44.64       67.39      4.98 o
 -13   9   2        0.90       -1.15      2.14 o
 -12   9   2       13.96       23.47      3.05 o
 -11   9   2      326.01      309.95      5.63 o
 -10   9   2      751.57      765.63      9.46 o
  -9   9   2       14.58       17.02      1.50 o
  -8   9   2       78.93       83.35      2.39 o
  -7   9   2      366.23      364.36      5.14 o
  -6   9   2     3085.70     3141.38     30.87 o
  -5   9   2       54.67       63.65      1.64 o
  -4   9   2      301.30      290.41      3.75 o
  -3   9   2      237.41      222.37      3.00 o
  -2   9   2     2410.71     2624.98     25.75 o
  -1   9   2      854.92      997.88     10.60 o
   0   9   2      101.89       89.22      1.69 o
   1   9   2     1106.06     1055.04     10.36 o
   2   9   2      689.77      689.70      9.32 o
   3   9   2     2002.18     1864.41     17.60 o
   4   9   2       48.51       47.71      1.59 o
   5   9   2      164.79      183.59      3.63 o
   6   9   2      374.32      368.54      6.89 o
   7   9   2      521.54      517.23      7.58 o
   8   9   2      346.54      342.86      6.14 o
   9   9   2       44.57       38.15      2.42 o
  10   9   2        0.07        1.00      1.49 o
  11   9   2      258.23      243.87      6.70 o
  12   9   2        1.36        1.91      1.83 o
 -13  10   2       11.45       17.32      3.79 o
 -12  10   2      445.48      461.29     10.96 o
 -11  10   2       42.30       37.71      2.86 o
 -10  10   2       27.53       35.04      1.88 o
  -9  10   2      558.95      567.53      7.78 o
  -8  10   2       41.75       34.91      1.70 o
  -7  10   2      537.24      555.60      6.55 o
  -6  10   2      879.20      943.64     10.48 o
  -5  10   2      821.25      708.10      9.46 o
  -4  10   2      186.50      190.23      3.23 o
  -3  10   2        2.46        3.94      0.78 o
  -2  10   2        6.89        8.45      0.93 o
  -1  10   2      691.23      618.50      7.20 o
   0  10   2     1002.96     1188.72     12.54 o
   1  10   2       16.94       13.79      0.81 o
   2  10   2      230.10      220.17      3.13 o
   3  10   2      570.29      516.82     12.28 o
   4  10   2      180.95      214.60      3.56 o
   5  10   2      347.42      358.50      5.55 o
   6  10   2      511.04      561.35      7.88 o
   7  10   2        1.21        1.17      2.11 o
   8  10   2      157.41      152.61      3.77 o
   9  10   2      136.22      120.83      3.78 o
  10  10   2        0.05       -1.79      1.57 o
  11  10   2       12.37       11.74      2.15 o
  12  10   2        0.03       -1.49      1.90 o
 -13  11   2        6.57       16.26      5.12 o
 -12  11   2        1.88       -2.49      1.88 o
 -11  11   2       29.16       24.23      2.55 o
 -10  11   2      122.01      117.92      3.74 o
  -9  11   2       28.34       23.37      1.82 o
  -8  11   2      261.21      291.51      5.20 o
  -7  11   2       36.38       43.73      1.86 o
  -6  11   2       31.38       23.90      2.15 o
  -5  11   2       17.75       28.81      1.66 o
  -4  11   2       50.11       51.18      1.82 o
  -3  11   2      260.01      267.57      5.33 o
  -2  11   2       99.53      143.96      2.80 o
  -1  11   2      933.37      979.52     10.72 o
   0  11   2      565.57      560.90      6.77 o
   1  11   2      791.58      780.63     21.61 o
   2  11   2      189.04      167.66      3.60 o
   3  11   2       12.10        9.53      1.19 o
   4  11   2      250.02      223.14      4.54 o
   5  11   2     1084.36     1018.76     13.81 o
   6  11   2      102.57       89.38      2.84 o
   7  11   2      871.99      903.56     11.63 o
   8  11   2      154.09      169.09      4.00 o
   9  11   2       11.26       19.50      2.04 o
  10  11   2        3.15        7.04      2.39 o
  11  11   2       77.62      104.42      6.01 o
 -12  12   2      346.46      377.64     11.60 o
 -11  12   2       52.19       62.40      3.59 o
 -10  12   2      292.99      284.57      6.18 o
  -9  12   2      569.74      581.46     16.30 o
  -8  12   2      331.83      303.39      5.92 o
  -7  12   2       44.62       50.69      2.10 o
  -6  12   2      144.91      122.48      3.11 o
  -5  12   2       27.54       24.87      1.52 o
  -4  12   2      114.96      119.37      3.18 o
  -3  12   2      478.13      459.59      6.06 o
  -2  12   2        1.95        5.64      0.99 o
  -1  12   2      915.92      860.35     10.29 o
   0  12   2        8.83       17.06      1.24 o
   1  12   2     1303.93     1313.14     15.24 o
   2  12   2      180.35      195.67      5.40 o
   3  12   2       67.00       52.13      2.04 o
   4  12   2      535.24      506.91      7.31 o
   5  12   2       67.82       67.78      3.22 o
   6  12   2     1442.75     1406.63     20.18 o
   7  12   2      243.25      250.27      5.59 o
   8  12   2      458.79      431.34      8.70 o
   9  12   2       20.70       19.97      2.26 o
  10  12   2       12.68       12.33      2.49 o
  11  12   2       13.59       15.78      2.65 o
 -12  13   2       31.23       37.17      3.22 o
 -11  13   2        2.13        6.31      2.25 o
 -10  13   2       35.74       35.44      2.56 o
  -9  13   2       14.90       18.62      2.08 o
  -8  13   2        0.13        0.67      1.41 o
  -7  13   2      515.71      541.76      7.91 o
  -6  13   2       31.06       31.20      1.82 o
  -5  13   2      115.65      110.46      3.10 o
  -4  13   2     1499.91     1526.58     16.28 o
  -3  13   2      410.29      421.14      6.22 o
  -2  13   2     1151.76     1140.36     12.56 o
  -1  13   2       55.76       55.38      2.18 o
   0  13   2        1.28        1.71      1.11 o
   1  13   2     1448.03     1517.98     17.53 o
   2  13   2       55.52       34.15      2.58 o
   3  13   2      589.26      590.11      9.80 o
   4  13   2      127.90      146.25      3.91 o
   5  13   2        0.06        1.13      1.63 o
   6  13   2       99.33       91.41      3.83 o
   7  13   2      265.13      206.63      7.38 o
   8  13   2        0.81        2.14      2.00 o
   9  13   2      123.29      141.04      5.16 o
  10  13   2        2.08        5.64      2.62 o
 -11  14   2        4.18        0.32      2.53 o
 -10  14   2      126.84      141.11      5.09 o
  -9  14   2       87.97       76.44      3.76 o
  -8  14   2       13.30       16.74      2.58 o
  -7  14   2        6.47       13.87      2.06 o
  -6  14   2      396.89      397.23      7.23 o
  -5  14   2      909.62      830.44     10.86 o
  -4  14   2        3.18        7.14      1.63 o
  -3  14   2       53.58       54.04      2.24 o
  -2  14   2      459.63      436.59      8.83 o
  -1  14   2      213.47      202.97      4.57 o
   0  14   2      624.43      587.55      9.10 o
   1  14   2     1343.10     1359.23     17.78 o
   2  14   2      229.72      217.90      4.87 o
   3  14   2        0.11        1.38      1.86 o
   4  14   2       91.79       86.83      3.59 o
   5  14   2      242.72      231.70      6.03 o
   6  14   2      268.38      248.78      6.33 o
   7  14   2      256.84      252.34      7.24 o
   8  14   2       24.04       34.51      3.01 o
   9  14   2        0.63        0.36      2.04 o
 -10  15   2       34.98       31.79      4.48 o
  -9  15   2      194.53      199.69      5.90 o
  -8  15   2       11.22       15.91      2.28 o
  -7  15   2       44.20       43.42      2.91 o
  -6  15   2      387.96      451.62      7.84 o
  -5  15   2      309.88      333.95      6.65 o
  -4  15   2      392.46      370.60      8.20 o
  -3  15   2      108.41      129.93      3.78 o
  -2  15   2      867.71      911.00     12.94 o
  -1  15   2       61.62       63.19      3.10 o
   0  15   2      294.32      267.92      7.11 o
   1  15   2      450.80      411.11      7.27 o
   2  15   2        5.97        4.25      1.51 o
   3  15   2      141.71      147.62      4.43 o
   4  15   2      221.11      219.18      5.84 o
   5  15   2      277.82      303.83      7.24 o
   6  15   2      132.55      120.41      4.55 o
   7  15   2      189.83      185.71      5.60 o
   8  15   2       24.63       32.32      4.41 o
   9  15   2      190.62      230.91      6.75 o
 -10  16   2       44.03       41.11      4.03 o
  -9  16   2        9.77        7.91      2.25 o
  -8  16   2        0.03        0.65      1.86 o
  -7  16   2        1.22        4.18      1.88 o
  -6  16   2       46.80       52.28      3.08 o
  -5  16   2       13.53       14.06      1.95 o
  -4  16   2       20.39       26.13      2.49 o
  -3  16   2        0.14       -2.32      1.55 o
  -2  16   2        3.49        2.45      1.51 o
  -1  16   2       67.12       92.87      3.39 o
   0  16   2        4.09        3.06      1.51 o
   1  16   2       85.47       91.66      4.18 o
   2  16   2       54.85       50.06      2.74 o
   3  16   2      335.36      293.15      7.90 o
   4  16   2        4.50        7.88      2.44 o
   5  16   2      189.39      222.65      6.21 o
   6  16   2       99.80      103.73      5.27 o
   7  16   2       39.37       45.26      3.40 o
   8  16   2       23.39       30.53      3.15 o
  -8  17   2       28.85       25.75      2.84 o
  -7  17   2        1.62       -1.88      1.73 o
  -6  17   2        0.01       -2.31      1.61 o
  -5  17   2       91.87       77.50      4.37 o
  -4  17   2       55.14       59.11      3.28 o
  -3  17   2        0.55       -1.18      1.68 o
  -2  17   2       70.22       54.35      3.17 o
  -1  17   2       95.32       97.47      3.48 o
   0  17   2        9.46       10.16      2.74 o
   1  17   2      122.79      114.09      3.87 o
   2  17   2       16.15       23.36      2.22 o
   3  17   2       13.43        9.25      1.92 o
   4  17   2       14.99       16.59      2.37 o
   5  17   2      158.26      148.47      5.23 o
   6  17   2       23.88       19.38      3.27 o
   7  17   2      115.40      124.39      5.16 o
  -7  18   2        4.58        9.20      2.88 o
  -6  18   2        5.51        6.74      2.62 o
  -5  18   2       77.97       66.71      6.39 o
  -4  18   2       18.95       13.94      2.30 o
  -3  18   2      193.93      195.71      5.65 o
  -2  18   2        1.54        0.09      1.76 o
  -1  18   2       20.23       20.05      2.49 o
   0  18   2      201.06      204.37      5.90 o
   1  18   2      633.97      673.49     10.98 o
   2  18   2      173.36      190.00      5.18 o
   3  18   2      104.00       99.36      6.19 o
   4  18   2      356.23      378.70      8.75 o
   5  18   2        8.06        9.94      2.42 o
  -6  19   2       97.57      105.29      7.48 o
  -5  19   2       54.98       67.71      3.89 o
  -4  19   2      183.01      197.35      6.07 o
  -3  19   2        7.40        6.80      2.17 o
  -2  19   2        4.13        4.87      2.04 o
  -1  19   2      159.72      161.76      5.36 o
   0  19   2       24.73       23.23      2.77 o
   1  19   2       23.17       29.76      3.46 o
   2  19   2       48.80       41.24      3.39 o
   3  19   2       55.64       58.18      3.68 o
   4  19   2       38.73       43.46      3.47 o
  -3  20   2        1.92        3.17      2.10 o
  -2  20   2        8.71        9.06      2.30 o
  -1  20   2        0.08        2.78      2.17 o
   0  20   2       33.72       27.31      3.09 o
   1  20   2        7.37       12.19      2.66 o
 -16   1   3        0.27        2.25      2.25 o
 -15   1   3        0.75        2.70      2.00 o
 -14   1   3      170.41      150.43      4.99 o
 -13   1   3      292.89      322.21      7.31 o
 -12   1   3      160.75      123.01      4.71 o
 -11   1   3      419.60      366.64      7.37 o
 -10   1   3      732.97      723.10      7.82 o
  -9   1   3      950.94     1084.61     10.84 o
  -8   1   3     1671.39     1829.22     17.16 o
  -7   1   3     2741.31     2839.25     25.79 o
  -6   1   3     6275.24     6506.15     57.55 o
  -5   1   3       37.97       27.01      0.76 o
  -4   1   3     2045.23     1873.75     18.27 o
  -3   1   3      508.02      349.00      3.90 o
  -2   1   3     3487.34     3852.22     36.45 o
  -1   1   3    48997.88    47045.63    724.58 o
   0   1   3     6033.59     5857.19     51.61 o
   1   1   3      626.04      767.71      7.32 o
   2   1   3       40.48       39.82      1.19 o
   3   1   3      366.58      387.17      4.45 o
   4   1   3      483.41      499.49      5.29 o
   5   1   3     2803.48     3155.19     30.74 o
   6   1   3      736.82      667.72      7.65 o
   7   1   3     2698.14     2546.05     67.94 o
   8   1   3       70.36       73.32      2.42 o
   9   1   3      269.02      292.19      5.20 o
  10   1   3      281.11      254.44      4.99 o
  11   1   3       22.89       12.29      2.01 o
  12   1   3       66.84       65.10      2.98 o
  13   1   3       89.82       90.38      5.04 o
 -16   2   3      197.43      224.12      6.88 o
 -15   2   3        8.75       10.06      2.37 o
 -14   2   3      224.60      235.63      6.39 o
 -13   2   3      264.46      283.02      6.82 o
 -12   2   3        7.54       13.29      2.06 o
 -11   2   3      559.56      532.07     10.06 o
 -10   2   3      117.20      103.07      4.15 o
  -9   2   3      341.91      333.80      4.23 o
  -8   2   3       59.41       45.86      1.37 o
  -7   2   3        0.55        0.68      0.52 o
  -6   2   3      144.54      139.51      2.14 o
  -5   2   3      357.78      444.80      4.61 o
  -4   2   3     2614.50     2464.12     23.68 o
  -3   2   3    16494.34    17855.09    297.30 o
  -2   2   3     1424.15     1804.80     16.29 o
  -1   2   3       90.11      128.98      1.71 o
   0   2   3    19846.48    20370.56    250.21 o
   1   2   3     1494.73     1612.23     14.70 o
   2   2   3     1955.09     1843.22     16.85 o
   3   2   3     2312.42     2243.47     20.45 o
   4   2   3      773.78      682.62      7.57 o
   5   2   3        5.81       10.68      0.97 o
   6   2   3     3665.54     3803.80     36.97 o
   7   2   3       36.75       53.70      2.04 o
   8   2   3      326.72      329.41      5.46 o
   9   2   3      449.48      432.81      6.72 o
  10   2   3        5.79        1.68      1.32 o
  11   2   3      142.98      169.79      5.30 o
  12   2   3        0.11        2.09      1.91 o
  13   2   3       65.45       70.22      3.57 o
 -15   3   3       31.66       29.81      3.04 o
 -14   3   3      204.69      208.79      6.02 o
 -13   3   3       74.41       64.26      3.34 o
 -12   3   3      988.36      984.68     15.71 o
 -11   3   3       21.07       21.79      1.68 o
 -10   3   3       25.65       31.55      1.47 o
  -9   3   3      959.38     1014.96     15.95 o
  -8   3   3       12.09       13.13      0.89 o
  -7   3   3     1491.59     1576.98     14.90 o
  -6   3   3      281.69      397.87      4.39 o
  -5   3   3     1606.07     1589.26     14.69 o
  -4   3   3     4482.25     4325.58     38.44 o
  -3   3   3     1801.55     1423.34     13.04 o
  -2   3   3     7661.85     6869.68     64.61 o
  -1   3   3     1239.13     1105.38     10.86 o
   0   3   3     2052.74     1889.13     18.33 o
   1   3   3       22.36       61.18      1.05 o
   2   3   3      417.25      345.52      4.11 o
   3   3   3      146.89      106.31      2.86 o
   4   3   3      810.23      806.70      8.78 o
   5   3   3      913.59      994.30     10.70 o
   6   3   3      122.81      127.23      2.60 o
   7   3   3        0.40       -1.05      0.98 o
   8   3   3       21.24       24.24      1.71 o
   9   3   3        6.65        3.86      1.34 o
  10   3   3       31.32       37.52      2.26 o
  11   3   3       40.58       57.54      3.32 o
  12   3   3       41.92       38.55      2.82 o
  13   3   3       60.20       47.86      3.13 o
 -15   4   3        0.40        0.17      2.00 o
 -14   4   3      484.77      512.23     10.29 o
 -13   4   3      381.95      378.67      9.00 o
 -12   4   3        6.04        4.70      2.25 o
 -11   4   3        1.08        0.97      1.19 o
 -10   4   3      568.66      554.70      8.51 o
  -9   4   3        0.03       -1.11      0.74 o
  -8   4   3     1680.68     1838.06     17.38 o
  -7   4   3     3160.80     3127.67     28.47 o
  -6   4   3     1276.49     1616.50     15.14 o
  -5   4   3      347.71      364.57      4.09 o
  -4   4   3     5144.57     5395.99     47.82 o
  -3   4   3     1932.49     1687.20     16.46 o
  -2   4   3      977.73     1360.67     12.50 o
  -1   4   3     1062.54     1325.09     12.23 o
   0   4   3     1150.69      849.48      8.70 o
   1   4   3       10.00        9.24      0.67 o
   2   4   3       20.56       22.87      0.75 o
   3   4   3     2255.10     2415.53     22.04 o
   4   4   3     4653.73     4720.36     42.28 o
   5   4   3       99.60       76.14      1.95 o
   6   4   3      237.45      233.17      3.66 o
   7   4   3       40.12       55.59      3.50 o
   8   4   3      244.45      220.86      4.31 o
   9   4   3      635.96      665.00      9.23 o
  10   4   3      272.50      247.25      5.57 o
  11   4   3       54.92       55.77      2.96 o
  12   4   3      122.81      114.66      4.22 o
  13   4   3       13.44       16.42      2.48 o
 -15   5   3        0.80        2.45      2.06 o
 -14   5   3      152.13      148.27      5.27 o
 -13   5   3      412.27      401.30     14.56 o
 -12   5   3       15.43       11.51      2.06 o
 -11   5   3      192.26      181.43      3.89 o
 -10   5   3     1265.63     1217.93     13.26 o
  -9   5   3      543.18      537.84      6.24 o
  -8   5   3     2616.43     2665.17     24.64 o
  -7   5   3       76.27       80.07      2.46 o
  -6   5   3     4364.80     4543.90     40.72 o
  -5   5   3       70.35       79.00      1.55 o
  -4   5   3     4453.18     4872.78     46.30 o
  -3   5   3     4318.22     4888.46     43.46 o
  -2   5   3        1.65       14.77      0.78 o
  -1   5   3     4488.91     4501.12     42.76 o
   0   5   3     1289.01     1466.36     14.54 o
   1   5   3     2728.83     2420.78     23.54 o
   2   5   3     2348.40     3099.55     28.00 o
   3   5   3      500.23      603.18      6.25 o
   4   5   3     1594.84     1440.45     13.70 o
   5   5   3      562.07      609.91      7.16 o
   6   5   3       81.81       76.16      2.10 o
   7   5   3      383.10      361.68      5.18 o
   8   5   3       45.52       43.02      2.30 o
   9   5   3      239.28      252.47      5.59 o
  10   5   3      929.97     1009.90     14.50 o
  11   5   3       12.39       15.30      2.22 o
  12   5   3      213.71      246.02      6.09 o
 -15   6   3       37.09       40.72      3.45 o
 -14   6   3       74.92       61.80      3.59 o
 -13   6   3       85.64       82.81      3.82 o
 -12   6   3        0.23       -0.85      1.46 o
 -11   6   3       44.77       53.90      2.37 o
 -10   6   3      167.64      150.23      3.14 o
  -9   6   3      116.09      115.48      2.48 o
  -8   6   3      838.62      757.49      8.08 o
  -7   6   3      137.66      137.50      2.50 o
  -6   6   3      405.94      471.31      5.33 o
  -5   6   3     2193.39     2397.36     21.99 o
  -4   6   3      762.61      790.11      9.16 o
  -3   6   3     3738.88     4218.45     37.66 o
  -2   6   3      159.94       70.61      1.46 o
  -1   6   3      115.67       59.33      1.78 o
   0   6   3     2301.63     2620.77     23.74 o
   1   6   3     3451.50     3602.76     34.61 o
   2   6   3     3323.80     3365.45     30.37 o
   3   6   3     1191.38     1214.59     11.70 o
   4   6   3      142.91      136.24      2.23 o
   5   6   3       86.16       90.59      2.42 o
   6   6   3        6.71       13.60      1.18 o
   7   6   3        0.87        2.17      1.19 o
   8   6   3       87.76       66.59      3.57 o
   9   6   3       51.71       65.36      2.87 o
  10   6   3       15.08       11.71      1.95 o
  11   6   3       13.36       14.81      2.08 o
  12   6   3       13.62       16.54      2.49 o
 -15   7   3        0.11        1.23      2.17 o
 -14   7   3      143.23      139.83      5.11 o
 -13   7   3       12.32        8.97      1.95 o
 -12   7   3       72.53       66.59      2.99 o
 -11   7   3      306.90      315.24      5.53 o
 -10   7   3      270.37      322.37      4.98 o
  -9   7   3        5.40        4.87      1.01 o
  -8   7   3      116.06       99.10      3.62 o
  -7   7   3     1303.06     1363.73     13.32 o
  -6   7   3        3.86       25.71      1.21 o
  -5   7   3     1335.45     1455.68     13.86 o
  -4   7   3     3664.51     3493.09     31.57 o
  -3   7   3     1098.08     1009.78     10.57 o
  -2   7   3     5071.55     5680.32     53.99 o
  -1   7   3     6209.67     6393.35     60.62 o
   0   7   3     3596.09     3830.57     34.33 o
   1   7   3       84.29       88.51      2.38 o
   2   7   3      430.17      571.86      6.00 o
   3   7   3        0.08       -0.35      0.49 o
   4   7   3     1642.67     1632.55     15.53 o
   5   7   3        0.05        1.45      0.97 o
   6   7   3      248.85      186.50      3.80 o
   7   7   3      554.73      481.26      7.12 o
   8   7   3       18.83       19.43      2.04 o
   9   7   3       18.19       14.03      2.00 o
  10   7   3      108.89      104.94      5.14 o
  11   7   3        3.43        3.34      1.86 o
  12   7   3       85.07       92.54      3.87 o
 -14   8   3        3.28        1.62      2.01 o
 -13   8   3      164.21      175.66      5.48 o
 -12   8   3        1.12        0.88      1.43 o
 -11   8   3      558.87      611.40      8.74 o
 -10   8   3      615.23      605.06      7.78 o
  -9   8   3      559.05      590.76      7.50 o
  -8   8   3      529.51      524.90      6.19 o
  -7   8   3      272.97      276.12      3.81 o
  -6   8   3      176.21      149.63      3.25 o
  -5   8   3      821.84      814.57      8.34 o
  -4   8   3      338.29      310.75      3.99 o
  -3   8   3     1689.40     1849.19     18.51 o
  -2   8   3       55.08       46.96      1.62 o
  -1   8   3     1234.85     1210.01     12.49 o
   0   8   3     1374.62     1545.32     14.50 o
   1   8   3     3883.98     3924.68     35.32 o
   2   8   3      111.09      110.94      2.71 o
   3   8   3       31.44       33.37      1.35 o
   4   8   3       37.37       34.47      1.61 o
   5   8   3      694.10      674.29      8.75 o
   6   8   3      206.30      191.26      3.90 o
   7   8   3      124.79      131.75      3.37 o
   8   8   3      340.46      351.48      9.51 o
   9   8   3       50.13       31.69      2.38 o
  10   8   3       87.85       85.77      4.82 o
  11   8   3        3.20        1.23      1.71 o
  12   8   3       23.09       23.44      2.61 o
 -14   9   3       14.76       19.28      3.74 o
 -13   9   3       78.49       94.77      4.20 o
 -12   9   3       33.47       30.93      2.42 o
 -11   9   3       36.32       31.68      2.01 o
 -10   9   3       15.99       14.16      1.58 o
  -9   9   3       44.71       43.64      1.83 o
  -8   9   3       12.10       12.98      1.15 o
  -7   9   3      185.10      185.55      3.06 o
  -6   9   3        3.31        2.91      0.81 o
  -5   9   3      138.43      152.26      2.53 o
  -4   9   3       37.88       54.74      1.40 o
  -3   9   3     1997.16     2121.49     21.20 o
  -2   9   3       66.75       52.19      1.58 o
  -1   9   3      481.29      460.52      5.64 o
   0   9   3      501.28      550.12      6.42 o
   1   9   3      140.64      130.85      2.61 o
   2   9   3        5.04       16.09      0.98 o
   3   9   3       62.63       60.17      1.76 o
   4   9   3        4.73        4.45      0.87 o
   5   9   3       40.90       22.03      1.61 o
   6   9   3        8.30       16.05      1.50 o
   7   9   3      156.76      138.72      4.74 o
   8   9   3       87.38       74.86      2.99 o
   9   9   3       45.74       72.03      3.17 o
  10   9   3        0.02        1.45      2.34 o
  11   9   3       29.25       31.18      2.68 o
 -14  10   3      150.89      177.08      8.61 o
 -13  10   3      116.50      113.69      8.28 o
 -12  10   3       14.59       12.88      2.30 o
 -11  10   3        8.83        6.91      1.78 o
 -10  10   3       10.26        5.76      1.54 o
  -9  10   3        9.01        6.12      1.34 o
  -8  10   3       80.10       88.12      2.48 o
  -7  10   3      996.31      902.11     25.36 o
  -6  10   3      106.13       98.21      2.46 o
  -5  10   3      188.94      219.62      3.62 o
  -4  10   3        0.04       -0.40      1.11 o
  -3  10   3      117.95      102.75      2.30 o
  -2  10   3       18.36       31.10      1.30 o
  -1  10   3        1.01        6.92      0.85 o
   0  10   3     2328.16     2338.97     23.27 o
   1  10   3      315.49      330.92      5.03 o
   2  10   3        0.10        6.22      1.05 o
   3  10   3      180.99      187.06      3.20 o
   4  10   3      713.17      616.02      8.82 o
   5  10   3        2.39       -1.21      1.08 o
   6  10   3      474.37      473.46      7.30 o
   7  10   3      250.57      248.33      4.83 o
   8  10   3       34.88       39.97      2.24 o
   9  10   3       83.12       71.05      3.17 o
  10  10   3      207.12      200.53      5.31 o
  11  10   3        0.56       -0.96      1.98 o
 -13  11   3        2.43        3.90      4.38 o
 -12  11   3      122.12      161.62      6.17 o
 -11  11   3        0.32        0.31      1.56 o
 -10  11   3        2.59        3.99      1.51 o
  -9  11   3       34.59       27.77      1.88 o
  -8  11   3     1281.90     1297.53     14.30 o
  -7  11   3      246.46      274.30      4.92 o
  -6  11   3     2974.85     3072.38     30.63 o
  -5  11   3       10.52       26.04      1.47 o
  -4  11   3      194.01      205.85      5.92 o
  -3  11   3     1797.19     1760.83     19.62 o
  -2  11   3        3.34        1.79      0.83 o
  -1  11   3     1889.37     2073.04     31.85 o
   0  11   3       84.20       88.11      2.45 o
   1  11   3        1.96        4.28      1.05 o
   2  11   3      377.61      411.70      8.04 o
   3  11   3      110.95      100.26      2.76 o
   4  11   3      121.68      111.38      3.39 o
   5  11   3       54.52       75.77      2.91 o
   6  11   3       30.29       35.77      2.34 o
   7  11   3        0.07        0.90      1.46 o
   8  11   3       17.63       15.18      1.90 o
   9  11   3      224.59      185.97      5.59 o
  10  11   3       91.16      100.19      5.77 o
  11  11   3        0.01       -0.38      2.25 o
 -13  12   3       99.30      100.61      8.28 o
 -12  12   3        7.64        7.21      2.62 o
 -11  12   3        0.49       -2.96      2.10 o
 -10  12   3       97.20       98.48      3.52 o
  -9  12   3      199.84      169.43      5.17 o
  -8  12   3       14.15       17.37      2.08 o
  -7  12   3       10.04        9.57      1.38 o
  -6  12   3      386.84      391.25      8.46 o
  -5  12   3      200.74      187.36      3.49 o
  -4  12   3      184.03      167.05      3.20 o
  -3  12   3      557.90      567.29      7.06 o
  -2  12   3      998.46      859.15      9.80 o
  -1  12   3      192.65      151.99      3.34 o
   0  12   3     3120.99     3000.11     36.74 o
   1  12   3       24.05       17.80      1.96 o
   2  12   3        3.10        5.90      1.20 o
   3  12   3      468.81      405.08      7.12 o
   4  12   3       28.21       36.83      2.50 o
   5  12   3      195.32      172.02      4.39 o
   6  12   3      554.88      535.51      8.80 o
   7  12   3       12.51        8.89      1.85 o
   8  12   3       95.22      105.11      3.77 o
   9  12   3        0.01        0.47      1.93 o
  10  12   3       32.62       31.57      3.10 o
 -12  13   3        3.38        4.40      3.56 o
 -11  13   3        9.04        9.23      2.30 o
 -10  13   3        7.45       14.99      2.30 o
  -9  13   3      112.52       91.40      4.56 o
  -8  13   3      105.47       82.58      3.52 o
  -7  13   3     1015.75     1007.11     12.69 o
  -6  13   3     1526.69     1492.85     16.17 o
  -5  13   3       18.00       13.82      1.40 o
  -4  13   3      203.00      196.71      4.08 o
  -3  13   3      125.59      124.82      2.83 o
  -2  13   3      627.07      577.14      8.02 o
  -1  13   3     1151.95     1067.47     15.40 o
   0  13   3      788.52      766.79      9.94 o
   1  13   3      354.08      275.87      4.82 o
   2  13   3       29.28       21.88      1.67 o
   3  13   3       12.18        9.86      1.43 o
   4  13   3      143.28      103.78      3.44 o
   5  13   3      307.56      317.44      9.66 o
   6  13   3       73.82       67.25      3.08 o
   7  13   3        0.89       -1.26      1.49 o
   8  13   3       29.10       33.17      2.98 o
   9  13   3       39.01       47.96      3.73 o
 -11  14   3      332.00      371.64      8.51 o
 -10  14   3       17.01       12.75      2.25 o
  -9  14   3      315.45      338.44      6.78 o
  -8  14   3       53.26       53.61      2.77 o
  -7  14   3      152.17      177.57      4.65 o
  -6  14   3      312.28      296.22      4.91 o
  -5  14   3       58.00       47.51      2.14 o
  -4  14   3     1345.98     1486.85     16.11 o
  -3  14   3      177.00      185.92      4.07 o
  -2  14   3      144.57      158.23      3.70 o
  -1  14   3      102.55       79.86      4.82 o
   0  14   3       38.66       36.18      2.18 o
   1  14   3      327.86      355.40      7.48 o
   2  14   3      677.42      744.67     11.11 o
   3  14   3        1.10       -0.02      1.36 o
   4  14   3      156.75      155.52      4.87 o
   5  14   3      175.46      181.30      5.41 o
   6  14   3      120.31      129.06      4.80 o
   7  14   3       65.44       68.31      4.11 o
   8  14   3        5.86        7.04      2.67 o
   9  14   3      152.33      179.18      5.96 o
 -11  15   3      117.88      114.62      5.61 o
 -10  15   3        3.50        5.20      2.53 o
  -9  15   3        4.31       -0.72      1.73 o
  -8  15   3       56.21       67.35      3.53 o
  -7  15   3        1.40        3.47      1.54 o
  -6  15   3        8.19       14.98      1.68 o
  -5  15   3      154.55      123.22      3.70 o
  -4  15   3        6.33        7.68      1.54 o
  -3  15   3       15.94       23.55      2.02 o
  -2  15   3       31.17       24.88      2.25 o
  -1  15   3      161.18      168.57      4.34 o
   0  15   3      446.51      401.24      7.14 o
   1  15   3        5.75        1.54      1.47 o
   2  15   3       13.70       18.15      1.95 o
   3  15   3        0.10       -0.44      1.47 o
   4  15   3       55.47       58.70      3.47 o
   5  15   3      224.61      186.69      5.60 o
   6  15   3       13.25        8.08      2.17 o
   7  15   3       11.99        8.98      2.27 o
   8  15   3       60.33       68.17      5.13 o
 -10  16   3      222.34      253.51      8.16 o
  -9  16   3       18.02       20.65      2.99 o
  -8  16   3       10.42       22.20      4.93 o
  -7  16   3        1.83       -2.07      1.38 o
  -6  16   3        9.24        8.41      2.29 o
  -5  16   3       78.90       79.42      3.59 o
  -4  16   3      244.41      258.90      5.61 o
  -3  16   3       63.64       67.96      3.04 o
  -2  16   3       98.75      106.83      4.08 o
  -1  16   3       86.94       82.86      4.24 o
   0  16   3        2.62        3.19      1.54 o
   1  16   3       66.41       67.85      3.09 o
   2  16   3       51.56       38.01      2.50 o
   3  16   3       52.96       50.50      3.22 o
   4  16   3      133.75      117.53      4.50 o
   5  16   3       67.68       62.20      3.64 o
   6  16   3        1.46        3.81      1.98 o
   7  16   3      203.69      207.44      6.33 o
  -9  17   3        2.85        6.19      2.72 o
  -8  17   3      104.91      124.96      8.67 o
  -7  17   3        8.57       12.79      3.47 o
  -6  17   3       62.96       79.26      3.82 o
  -5  17   3       48.91       46.39      3.09 o
  -4  17   3       44.41       41.37      3.02 o
  -3  17   3      100.71       93.31      3.49 o
  -2  17   3       30.74       21.42      2.19 o
  -1  17   3      201.12      221.41      5.96 o
   0  17   3       22.98       32.43      2.46 o
   1  17   3       31.78       33.33      2.60 o
   2  17   3        9.34       10.36      1.95 o
   3  17   3       68.23       79.86      4.01 o
   4  17   3       46.06       38.96      3.22 o
   5  17   3      203.51      217.23      6.39 o
   6  17   3       16.00       15.43      2.66 o
  -7  18   3        1.17        2.82      2.29 o
  -6  18   3       50.61       52.75      3.38 o
  -5  18   3        0.65        1.70      1.86 o
  -4  18   3        0.35        3.91      1.88 o
  -3  18   3        0.80        1.10      1.81 o
  -2  18   3        8.76        3.65      1.95 o
  -1  18   3       21.48       23.64      2.29 o
   0  18   3       17.96       17.87      2.40 o
   1  18   3        4.96        6.30      2.19 o
   2  18   3       20.20       18.49      2.24 o
   3  18   3        8.79        3.55      2.22 o
   4  18   3       81.73       83.27      4.19 o
   5  18   3       17.33       15.34      2.61 o
  -6  19   3        0.29       -0.61      2.00 o
  -5  19   3        6.22        5.03      2.22 o
  -4  19   3      154.78      168.26      5.60 o
  -3  19   3       30.35       31.01      2.98 o
  -2  19   3        0.86        0.59      2.11 o
  -1  19   3       39.93       41.51      3.28 o
   0  19   3       42.52       38.21      3.15 o
   1  19   3       54.48       60.12      3.30 o
   2  19   3       10.35        9.37      2.42 o
   3  19   3        3.17        2.09      2.30 o
  -2  20   3        0.64        1.45      2.06 o
  -1  20   3        0.31        0.56      1.98 o
 -16   0   4      155.76      202.77      8.96 o
 -15   0   4        1.82        1.66      2.57 o
 -14   0   4      269.96      259.17      9.30 o
 -13   0   4        5.49        5.12      2.41 o
 -12   0   4      125.03      100.03      5.33 o
 -11   0   4     3501.75     3552.47     54.18 o
 -10   0   4     1925.36     1951.43     32.81 o
  -9   0   4     2067.47     2074.77     27.48 o
  -8   0   4     5259.36     5346.24     67.55 o
  -7   0   4     2414.21     2648.46     34.12 o
  -6   0   4     2915.77     2694.69     34.50 o
  -5   0   4     1519.05     1517.63     23.34 o
  -4   0   4      109.70      145.10      3.38 o
  -3   0   4     2100.02     2802.41     35.42 o
  -2   0   4     3147.40     3551.04     44.68 o
  -1   0   4    10772.02    11535.95    143.00 o
   0   0   4      151.82      178.35      3.10 o
   1   0   4      462.51      356.79      8.14 o
   2   0   4     6614.39     7151.63     89.38 o
   3   0   4      478.61      413.53      9.61 o
   4   0   4      787.84      674.34      9.90 o
   5   0   4     3612.08     3545.50     45.48 o
   6   0   4      108.36       74.98      3.27 o
   7   0   4      842.75      867.10     15.46 o
   8   0   4       19.83        8.39      2.05 o
   9   0   4        6.63       13.59      2.25 o
  10   0   4        2.78        3.26      2.01 o
  11   0   4       85.03      107.48      5.05 o
  12   0   4        4.43        2.50      2.50 o
 -16   1   4       16.89       17.47      2.79 o
 -15   1   4      126.63      104.46      4.44 o
 -14   1   4       48.36       54.15      3.34 o
 -13   1   4      180.79      176.82      7.66 o
 -12   1   4       11.30        4.04      1.68 o
 -11   1   4      646.19      667.10      8.93 o
 -10   1   4        1.32        3.11      1.08 o
  -9   1   4       71.15       54.47      1.53 o
  -8   1   4      459.30      499.83      5.51 o
  -7   1   4     1054.51      927.55      9.09 o
  -6   1   4      921.62      855.35      8.87 o
  -5   1   4      266.54      238.84      3.03 o
  -4   1   4     1058.15     1157.24     11.61 o
  -3   1   4       30.01       54.44      1.03 o
  -2   1   4      108.64      156.82      2.46 o
  -1   1   4     2853.23     3060.38     27.31 o
   0   1   4     3641.53     4131.97     36.74 o
   1   1   4      202.80      215.66      2.61 o
   2   1   4        1.35        0.81      0.44 o
   3   1   4      127.70      121.70      1.90 o
   4   1   4        1.59        2.15      0.81 o
   5   1   4        0.53        1.86      0.79 o
   6   1   4       16.44       21.30      1.48 o
   7   1   4      209.67      177.67      4.28 o
   8   1   4      320.20      310.60      5.37 o
   9   1   4       11.01       15.29      1.65 o
  10   1   4        5.26        4.73      1.45 o
  11   1   4       53.78       64.53      2.94 o
  12   1   4      342.36      350.61      7.45 o
 -16   2   4      244.65      296.49      7.85 o
 -15   2   4       92.55       94.66      4.37 o
 -14   2   4        2.60        1.63      1.88 o
 -13   2   4        4.22        2.44      1.71 o
 -12   2   4      146.01      126.52      4.20 o
 -11   2   4      398.34      419.91      7.20 o
 -10   2   4       28.36       34.43      1.48 o
  -9   2   4      106.98      124.68      2.24 o
  -8   2   4     1130.56     1191.73     11.59 o
  -7   2   4      448.57      415.62      4.62 o
  -6   2   4       43.87       41.69      1.06 o
  -5   2   4     2325.70     2387.32     23.29 o
  -4   2   4     6442.31     6667.43     58.93 o
  -3   2   4     6989.63     6391.49     56.39 o
  -2   2   4     2691.90     2678.80     24.02 o
  -1   2   4      696.64      574.22      5.68 o
   0   2   4      156.32      167.67      2.16 o
   1   2   4       11.05       10.26      0.67 o
   2   2   4       12.49       25.83      0.83 o
   3   2   4      181.40      147.96      2.17 o
   4   2   4       23.15       13.84      0.80 o
   5   2   4     2108.51     2221.19     22.25 o
   6   2   4       27.99       23.79      1.77 o
   7   2   4        1.28        2.05      1.18 o
   8   2   4       66.11       75.65      3.89 o
   9   2   4        0.36       -1.76      1.18 o
  10   2   4        1.31        6.63      1.74 o
  11   2   4        6.46        4.03      1.78 o
  12   2   4       31.23       42.20      3.04 o
 -16   3   4      120.79      126.51      5.12 o
 -15   3   4      265.94      249.01      6.94 o
 -14   3   4        3.06        7.36      2.06 o
 -13   3   4       25.90       29.62      2.61 o
 -12   3   4       59.06       50.26      2.57 o
 -11   3   4       88.95       72.63      6.10 o
 -10   3   4       59.43       62.28      2.18 o
  -9   3   4     1972.83     1788.12     16.96 o
  -8   3   4     1983.18     2073.53     20.97 o
  -7   3   4     3191.67     3513.66     31.71 o
  -6   3   4      446.78      457.82      4.91 o
  -5   3   4     7687.79     7745.43     68.33 o
  -4   3   4     2499.07     2885.34     25.93 o
  -3   3   4     3055.75     2962.03     26.54 o
  -2   3   4      215.97      152.27      1.95 o
  -1   3   4     2058.78     1931.28     18.75 o
   0   3   4      603.91      654.15      6.86 o
   1   3   4      496.98      537.84      5.48 o
   2   3   4     3483.07     3288.53     29.60 o
   3   3   4     2317.55     2376.00     21.78 o
   4   3   4     2165.47     2468.69     24.22 o
   5   3   4       77.93      108.78      2.33 o
   6   3   4     2229.74     2083.09     21.19 o
   7   3   4        3.94        8.44      1.34 o
   8   3   4      845.89      761.56     10.13 o
   9   3   4      285.96      265.04      5.66 o
  10   3   4       41.50       49.56      2.83 o
  11   3   4        7.89        9.17      2.04 o
  12   3   4      501.66      535.24      9.75 o
 -16   4   4        2.25        0.86      2.25 o
 -15   4   4      162.44      154.41      5.48 o
 -14   4   4        4.37        6.08      2.12 o
 -13   4   4       53.42       52.86      3.10 o
 -12   4   4       15.08        5.62      1.54 o
 -11   4   4       67.99       54.91      3.01 o
 -10   4   4     1893.81     1945.98     20.08 o
  -9   4   4      690.62      758.87     11.90 o
  -8   4   4     3124.78     3356.98     30.61 o
  -7   4   4      160.29      171.51      3.36 o
  -6   4   4     1044.51     1073.74     10.35 o
  -5   4   4     4813.06     5017.72     44.65 o
  -4   4   4      107.17      159.92      2.19 o
  -3   4   4     1041.17     1046.09      9.89 o
  -2   4   4      244.92      199.48      2.41 o
  -1   4   4      375.65      402.03      4.24 o
   0   4   4      232.74      251.77      4.03 o
   1   4   4     1068.86     1077.35     11.07 o
   2   4   4     1179.06     1227.94     11.64 o
   3   4   4      281.11      366.87      4.25 o
   4   4   4      473.22      564.41      6.08 o
   5   4   4      202.92      189.65      3.20 o
   6   4   4       66.85       69.09      3.69 o
   7   4   4     1187.70     1067.78     13.05 o
   8   4   4      297.27      292.08      5.92 o
   9   4   4      384.70      338.02      6.62 o
  10   4   4       70.10       78.65      3.35 o
  11   4   4        5.15       -1.07      1.73 o
  12   4   4        5.44        5.99      2.08 o
 -15   5   4      131.57      128.43      5.10 o
 -14   5   4       15.87       13.93      3.18 o
 -13   5   4      168.36      181.79      5.48 o
 -12   5   4      288.70      292.49      6.01 o
 -11   5   4        6.02        3.16      1.38 o
 -10   5   4       21.43       22.98      1.49 o
  -9   5   4      420.64      432.11      6.26 o
  -8   5   4      112.40      121.98      2.42 o
  -7   5   4     2563.84     2601.73     23.94 o
  -6   5   4      220.31      267.60      3.38 o
  -5   5   4      384.96      300.73      3.61 o
  -4   5   4     1888.09     2141.82     19.64 o
  -3   5   4       26.02       25.69      1.50 o
  -2   5   4     3491.27     3621.85     32.41 o
  -1   5   4     1996.69     1965.60     17.97 o
   0   5   4      371.16      390.41      4.64 o
   1   5   4     2159.78     2085.38     20.59 o
   2   5   4     2196.51     2034.94     20.02 o
   3   5   4       48.24       36.89      1.13 o
   4   5   4      954.91      899.38      9.88 o
   5   5   4     1042.68     1061.67     23.70 o
   6   5   4      859.91      874.28     10.93 o
   7   5   4      154.87      189.82      4.48 o
   8   5   4       74.30       73.46      3.04 o
   9   5   4      238.55      225.36      5.31 o
  10   5   4       29.86       39.44      2.72 o
  11   5   4        0.36        1.85      1.76 o
  12   5   4      240.10      253.95      6.31 o
 -15   6   4      120.85      142.70      7.30 o
 -14   6   4        6.56        4.55      1.86 o
 -13   6   4      162.61      168.13      5.84 o
 -12   6   4        5.84        9.63      1.69 o
 -11   6   4     1735.31     1659.75     21.34 o
 -10   6   4      619.92      609.67      8.33 o
  -9   6   4     2818.18     2937.29     29.04 o
  -8   6   4     6825.97     6893.86     61.53 o
  -7   6   4       39.79       62.92      1.66 o
  -6   6   4     1379.20     1166.35     11.42 o
  -5   6   4     3453.10     3850.93     34.65 o
  -4   6   4    13195.79    14728.53    129.31 o
  -3   6   4     5501.25     5767.13     51.22 o
  -2   6   4     2023.45     1979.51     19.51 o
  -1   6   4        5.56        1.88      0.54 o
   0   6   4      893.10      908.61      9.57 o
   1   6   4      419.21      413.46      5.01 o
   2   6   4      625.84      570.73      6.59 o
   3   6   4        6.96        1.71      0.58 o
   4   6   4      354.84      309.30      4.80 o
   5   6   4     4400.60     4209.83     44.31 o
   6   6   4      267.56      277.07      4.82 o
   7   6   4     1625.41     1645.22     20.95 o
   8   6   4     1194.85     1034.00     14.42 o
   9   6   4      460.45      471.28      8.31 o
  10   6   4      249.31      247.06      5.88 o
  11   6   4      175.92      173.44      4.96 o
  12   6   4       26.81       19.47      2.61 o
 -15   7   4       30.60       31.36      3.17 o
 -14   7   4       34.15       39.81      3.17 o
 -13   7   4        8.23       16.85      2.32 o
 -12   7   4       58.01       41.91      2.58 o
 -11   7   4      412.03      407.43      7.27 o
 -10   7   4      105.38      105.62      3.03 o
  -9   7   4       51.80       48.95      1.71 o
  -8   7   4     1304.92     1295.80     12.86 o
  -7   7   4      226.43      243.98      3.42 o
  -6   7   4     1149.05     1210.35     11.85 o
  -5   7   4      423.01      388.80      4.83 o
  -4   7   4      923.48      990.41      9.72 o
  -3   7   4        4.27        2.14      0.70 o
  -2   7   4      396.53      394.91      4.85 o
  -1   7   4      549.28      586.84      6.63 o
   0   7   4      264.34      256.92      3.47 o
   1   7   4       92.01      126.05      2.28 o
   2   7   4      689.10      665.60      7.59 o
   3   7   4      687.56      690.59      7.90 o
   4   7   4       48.45       40.65      2.00 o
   5   7   4       97.35       83.16      2.54 o
   6   7   4       65.10       64.51      2.45 o
   7   7   4        9.89        7.50      1.48 o
   8   7   4       10.78       18.70      2.37 o
   9   7   4       18.96       17.88      2.13 o
  10   7   4       31.81       28.16      2.45 o
  11   7   4       17.21       24.66      2.61 o
 -15   8   4       59.51       77.91      4.71 o
 -14   8   4       35.60       37.60      3.10 o
 -13   8   4        4.01        3.30      2.45 o
 -12   8   4       12.57       11.95      1.86 o
 -11   8   4      156.15      165.82      5.78 o
 -10   8   4      348.92      338.47      5.69 o
  -9   8   4     1108.75     1164.27     11.93 o
  -8   8   4     1625.44     1630.11     15.90 o
  -7   8   4      108.26       90.09      2.06 o
  -6   8   4      676.60      710.59      7.58 o
  -5   8   4     1617.54     1672.23     15.90 o
  -4   8   4        0.59        1.93      0.57 o
  -3   8   4     8867.94     9998.46     94.35 o
  -2   8   4     2717.97     2987.09     29.16 o
  -1   8   4     5348.46     5797.24     55.30 o
   0   8   4      346.81      410.66      5.03 o
   1   8   4       66.69      106.88      3.56 o
   2   8   4      217.57      244.90      3.63 o
   3   8   4       19.48       11.52      1.18 o
   4   8   4       38.93       43.27      1.78 o
   5   8   4      449.43      469.38      6.82 o
   6   8   4      250.30      229.46      4.50 o
   7   8   4      352.03      322.57      6.71 o
   8   8   4      504.48      542.14      9.40 o
   9   8   4      171.65      185.72      4.88 o
  10   8   4        9.28       11.89      2.33 o
  11   8   4        8.41       10.51      2.46 o
 -14   9   4      122.69      141.64      8.41 o
 -13   9   4       87.67       74.99      3.83 o
 -12   9   4      414.02      435.88     11.71 o
 -11   9   4        0.05        1.39      1.43 o
 -10   9   4       28.59       35.08      4.97 o
  -9   9   4      917.51      980.61     11.21 o
  -8   9   4        0.31        3.44      1.19 o
  -7   9   4       61.07       42.82      2.04 o
  -6   9   4        6.55        3.19      1.24 o
  -5   9   4     2667.54     2815.81     30.26 o
  -4   9   4      171.54      171.15      2.97 o
  -3   9   4      219.79      157.12      2.79 o
  -2   9   4       36.17       36.68      1.37 o
  -1   9   4     2526.36     2374.48     23.51 o
   0   9   4       31.33       17.31      1.34 o
   1   9   4       93.61       76.27      2.21 o
   2   9   4     1492.36     1458.20     23.89 o
   3   9   4       12.84        9.78      1.02 o
   4   9   4      670.92      652.16     12.31 o
   5   9   4       22.81       12.20      1.53 o
   6   9   4       57.49       46.82      2.19 o
   7   9   4        5.16        5.48      1.45 o
   8   9   4       93.33       92.70      3.48 o
   9   9   4        1.55        2.44      1.71 o
  10   9   4       11.50       18.16      2.40 o
  11   9   4       39.15       40.11      3.00 o
 -14  10   4       18.43       23.88      4.48 o
 -13  10   4      104.00       99.04      4.37 o
 -12  10   4      356.12      350.03      7.94 o
 -11  10   4       28.16       24.62      2.22 o
 -10  10   4      262.78      280.11      5.79 o
  -9  10   4       14.23       16.47      1.49 o
  -8  10   4      167.55      157.80      3.26 o
  -7  10   4       49.70       43.96      1.75 o
  -6  10   4      957.05      978.60     10.96 o
  -5  10   4       31.13       28.69      1.39 o
  -4  10   4      343.56      315.79      7.68 o
  -3  10   4      769.09      770.21      9.57 o
  -2  10   4      268.56      275.40      4.05 o
  -1  10   4     2892.47     2819.32     30.22 o
   0  10   4       45.98       43.99      2.31 o
   1  10   4       87.46       71.67      3.41 o
   2  10   4      157.95      131.19      4.18 o
   3  10   4      134.53      156.20      3.36 o
   4  10   4      471.60      435.69      7.91 o
   5  10   4      166.08      163.76      4.16 o
   6  10   4       72.21       67.08      2.89 o
   7  10   4      227.33      196.34      4.81 o
   8  10   4       26.14       23.25      2.49 o
   9  10   4        3.52        1.98      1.86 o
  10  10   4       55.92       65.43      3.82 o
 -13  11   4        6.08       12.32      2.90 o
 -12  11   4      144.88      137.09      4.99 o
 -11  11   4       35.87       31.16      2.44 o
 -10  11   4        2.76        1.69      1.41 o
  -9  11   4      299.56      268.32      5.57 o
  -8  11   4        5.45       11.24      1.38 o
  -7  11   4       78.31       63.19      3.66 o
  -6  11   4      334.19      350.10      5.10 o
  -5  11   4      310.01      295.51      4.51 o
  -4  11   4       33.08       35.43      2.09 o
  -3  11   4      121.25      100.89      2.52 o
  -2  11   4       72.70       57.05      2.98 o
  -1  11   4      368.24      324.14      5.17 o
   0  11   4      429.41      447.33      7.91 o
   1  11   4       36.86       36.28      1.72 o
   2  11   4      179.38      161.16      3.46 o
   3  11   4       39.43       44.72      3.22 o
   4  11   4       14.82       12.53      1.73 o
   5  11   4      383.99      394.66      7.10 o
   6  11   4      451.72      411.04      7.40 o
   7  11   4       33.85       32.01      2.34 o
   8  11   4        1.40        0.54      1.93 o
   9  11   4       13.16       10.43      2.25 o
  10  11   4       52.53       48.52      3.59 o
 -13  12   4       83.18       86.06      5.05 o
 -12  12   4       91.10       85.42      4.78 o
 -11  12   4      391.38      415.21      7.84 o
 -10  12   4      176.68      186.66      6.97 o
  -9  12   4      311.07      317.50      7.51 o
  -8  12   4      967.40     1031.64     12.01 o
  -7  12   4      250.36      249.62      4.33 o
  -6  12   4     1091.33     1198.52     13.33 o
  -5  12   4       25.67       37.56      1.70 o
  -4  12   4       44.46       37.98      1.65 o
  -3  12   4      910.30      987.89     12.09 o
  -2  12   4      319.97      348.05      5.59 o
  -1  12   4      601.74      578.56      7.95 o
   0  12   4       92.52       93.54      2.76 o
   1  12   4       12.48       11.32      1.35 o
   2  12   4      123.73      130.50      3.23 o
   3  12   4      137.88      130.79      3.70 o
   4  12   4        0.02       -0.14      1.34 o
   5  12   4      691.24      765.01     11.41 o
   6  12   4       36.86       38.82      2.48 o
   7  12   4      222.94      224.22      5.36 o
   8  12   4      332.09      335.87      6.97 o
   9  12   4       76.39       80.73      4.07 o
 -12  13   4       32.93       50.02      3.94 o
 -11  13   4      186.28      212.42      6.09 o
 -10  13   4       19.97       14.92      2.04 o
  -9  13   4      117.03      118.36      5.02 o
  -8  13   4       22.52       33.04      1.83 o
  -7  13   4       12.11       10.28      1.47 o
  -6  13   4       90.15       83.47      2.49 o
  -5  13   4      363.30      350.58      5.28 o
  -4  13   4      191.04      167.79      3.67 o
  -3  13   4      564.93      509.39      7.39 o
  -2  13   4       93.73       93.95      2.85 o
  -1  13   4        1.23       -0.84      1.08 o
   0  13   4       42.23       43.95      2.03 o
   1  13   4        2.70        2.79      1.27 o
   2  13   4      556.25      532.94      8.90 o
   3  13   4       64.74       78.35      3.09 o
   4  13   4       88.65       89.36      3.30 o
   5  13   4      356.31      328.62      6.53 o
   6  13   4       21.83       18.78      2.07 o
   7  13   4       38.46       46.01      2.85 o
   8  13   4       12.29       15.67      2.24 o
   9  13   4        4.89        8.38      2.42 o
 -12  14   4        2.11        2.40      2.62 o
 -11  14   4       50.79       59.89      4.21 o
 -10  14   4        2.98        3.35      2.06 o
  -9  14   4       47.78       50.19      2.78 o
  -8  14   4       11.54        9.32      1.58 o
  -7  14   4        2.29        4.69      1.20 o
  -6  14   4        0.23       -0.40      1.09 o
  -5  14   4        8.89        8.14      1.45 o
  -4  14   4        4.08        5.64      1.32 o
  -3  14   4      134.38      127.49      3.38 o
  -2  14   4        6.44        8.18      2.11 o
  -1  14   4        0.01        1.77      2.05 o
   0  14   4       23.59       26.72      2.00 o
   1  14   4      585.04      533.02      8.13 o
   2  14   4      209.57      219.17      5.19 o
   3  14   4      296.72      313.41      6.26 o
   4  14   4        1.80       -0.97      1.90 o
   5  14   4      357.44      379.04      7.31 o
   6  14   4       46.10       53.58      2.96 o
   7  14   4       65.77       69.32      3.87 o
   8  14   4      116.03      131.29      5.16 o
 -11  15   4       23.12       22.19      3.46 o
 -10  15   4        0.33        2.88      2.43 o
  -9  15   4        9.85       13.28      2.71 o
  -8  15   4       13.75        7.79      2.06 o
  -7  15   4       62.79       71.93      3.96 o
  -6  15   4       10.70       15.95      1.91 o
  -5  15   4       66.29       85.45      3.26 o
  -4  15   4      108.94       81.08      3.08 o
  -3  15   4      675.19      721.83     13.72 o
  -2  15   4      182.51      200.32      4.78 o
  -1  15   4       20.43       15.86      2.21 o
   0  15   4        0.14        2.14      1.47 o
   1  15   4      269.71      242.24      5.44 o
   2  15   4      179.47      217.06      5.09 o
   3  15   4       60.79       42.83      3.09 o
   4  15   4      329.22      324.05      7.61 o
   5  15   4      110.63      110.40      4.50 o
   6  15   4       55.20       59.56      3.71 o
   7  15   4       14.57       18.77      2.86 o
 -10  16   4        0.25        0.32      2.53 o
  -9  16   4        7.58       13.64      3.79 o
  -8  16   4      312.48      335.92     11.35 o
  -7  16   4       33.92       40.58      2.91 o
  -6  16   4      121.01      110.99      4.60 o
  -5  16   4       16.26       16.61      1.98 o
  -4  16   4      182.78      151.41      4.30 o
  -3  16   4       77.06       71.75      3.09 o
  -2  16   4       49.30       47.64      2.74 o
  -1  16   4      691.17      647.53     10.28 o
   0  16   4      170.30      147.06      4.22 o
   1  16   4       69.47       67.55      3.03 o
   2  16   4       10.21        6.44      1.72 o
   3  16   4        0.13       -1.07      1.73 o
   4  16   4        2.31        1.82      2.12 o
   5  16   4        4.54        3.03      2.08 o
   6  16   4       12.27       14.76      2.60 o
  -9  17   4       15.72       24.85      4.30 o
  -8  17   4       20.55       22.77      4.13 o
  -7  17   4        7.81        8.06      2.32 o
  -6  17   4        2.14       -0.25      1.76 o
  -5  17   4      168.45      182.99      4.83 o
  -4  17   4      108.66      118.44      3.91 o
  -3  17   4        8.26        7.82      1.69 o
  -2  17   4       30.84       31.83      2.72 o
  -1  17   4       41.29       38.45      2.57 o
   0  17   4       27.37       36.43      2.61 o
   1  17   4       10.63        8.86      2.40 o
   2  17   4       38.20       36.41      4.18 o
   3  17   4        7.29        4.78      2.53 o
   4  17   4        0.01       -1.47      1.98 o
   5  17   4        0.05        1.93      2.67 o
  -7  18   4       47.29       42.81      4.15 o
  -6  18   4       43.76       58.70      3.50 o
  -5  18   4      190.81      172.88      5.70 o
  -4  18   4        0.23        0.25      1.88 o
  -3  18   4        5.82        9.12      1.86 o
  -2  18   4       43.75       38.48      3.12 o
  -1  18   4       13.34       15.97      3.01 o
   0  18   4      216.99      214.04      5.47 o
   1  18   4        0.80        0.47      1.76 o
   2  18   4       68.45       84.13      4.20 o
   3  18   4      128.76      136.13      5.17 o
   4  18   4       13.62       10.99      2.49 o
  -5  19   4      110.52      122.13      4.86 o
  -4  19   4        0.22       -0.39      1.88 o
  -3  19   4       39.36       39.54      3.21 o
  -2  19   4        0.18       -0.90      1.54 o
  -1  19   4       84.92       86.80      5.41 o
   0  19   4       45.19       53.26      3.22 o
   1  19   4        1.28        2.74      1.93 o
   2  19   4      182.35      178.83      5.96 o
 -16   1   5      178.30      175.98      5.96 o
 -15   1   5       62.02       69.77      3.83 o
 -14   1   5      263.38      270.35      6.82 o
 -13   1   5      529.56      516.86      9.92 o
 -12   1   5      519.12      502.67     11.52 o
 -11   1   5        2.32       -0.73      1.11 o
 -10   1   5     1622.12     1571.49     26.52 o
  -9   1   5      584.78      590.59      7.78 o
  -8   1   5      318.99      292.15      3.70 o
  -7   1   5       12.14       22.26      1.01 o
  -6   1   5     1213.68     1322.08     14.82 o
  -5   1   5      314.00      318.03      3.84 o
  -4   1   5     8080.48     8563.53     75.50 o
  -3   1   5        3.23        5.12      0.97 o
  -2   1   5     8984.42     9257.26     81.44 o
  -1   1   5      226.12      179.67      3.71 o
   0   1   5    13777.01    14220.36    124.75 o
   1   1   5        1.80       17.35      1.08 o
   2   1   5       64.04       65.13      1.43 o
   3   1   5       20.92       35.07      1.12 o
   4   1   5       99.21       85.90      2.23 o
   5   1   5       18.78       27.46      2.36 o
   6   1   5      601.10      631.33      8.51 o
   7   1   5       85.95       72.40      2.87 o
   8   1   5      421.34      386.02      6.28 o
   9   1   5       21.96       22.86      1.94 o
  10   1   5       40.24       39.68      2.69 o
  11   1   5      116.78      105.79      4.03 o
  12   1   5       45.42       60.54      3.95 o
 -16   2   5        4.03        5.58      2.22 o
 -15   2   5       73.02       64.08      5.48 o
 -14   2   5       39.24       31.85      2.86 o
 -13   2   5      167.37      171.85      5.17 o
 -12   2   5      326.56      315.94      6.09 o
 -11   2   5      250.02      232.47      4.39 o
 -10   2   5     1335.50     1391.77     16.21 o
  -9   2   5      747.16      685.47      8.81 o
  -8   2   5      105.72      105.55      1.87 o
  -7   2   5       65.23       80.95      1.78 o
  -6   2   5       20.32       16.63      0.84 o
  -5   2   5       13.77        8.82      0.82 o
  -4   2   5       62.04       70.65      1.77 o
  -3   2   5        1.47        2.21      0.48 o
  -2   2   5     9841.73    10477.15     92.06 o
  -1   2   5     1081.01     1104.39     10.48 o
   0   2   5      123.63      180.21      2.42 o
   1   2   5     3592.57     3632.11     32.61 o
   2   2   5      186.11      225.73      2.93 o
   3   2   5     1178.05     1231.12     11.92 o
   4   2   5     1178.67     1268.30     13.33 o
   5   2   5     3095.11     3174.66     33.73 o
   6   2   5      529.36      510.64      7.28 o
   7   2   5      480.03      471.63      7.25 o
   8   2   5      339.45      316.65      5.60 o
   9   2   5       27.48       24.59      2.26 o
  10   2   5      519.99      518.33      9.19 o
  11   2   5       13.87       13.84      2.89 o
  12   2   5        4.67        5.71      2.24 o
 -16   3   5       12.49       11.85      2.42 o
 -15   3   5       16.07       16.05      2.61 o
 -14   3   5      105.93       73.34      3.64 o
 -13   3   5       58.55       50.21      3.17 o
 -12   3   5     1486.85     1405.85     18.56 o
 -11   3   5       99.55      122.70      3.10 o
 -10   3   5       29.40       34.42      1.75 o
  -9   3   5      452.85      467.34      6.59 o
  -8   3   5        1.02        4.33      0.60 o
  -7   3   5      472.69      438.92      4.85 o
  -6   3   5     1216.04     1487.57     14.03 o
  -5   3   5      203.79      232.04      2.89 o
  -4   3   5      567.32      616.51      6.88 o
  -3   3   5     1221.08     1083.26     10.26 o
  -2   3   5      272.54      224.88      2.76 o
  -1   3   5     1443.93     1634.17     15.11 o
   0   3   5     3318.70     4030.81     36.05 o
   1   3   5      103.74       63.75      2.36 o
   2   3   5      278.05      235.90      3.08 o
   3   3   5      648.30      713.06      7.43 o
   4   3   5      314.93      299.48      4.52 o
   5   3   5      164.59      128.21      2.70 o
   6   3   5      531.59      518.77      8.04 o
   7   3   5       13.81       19.31      1.90 o
   8   3   5      192.19      189.91      4.75 o
   9   3   5       43.61       44.16      2.65 o
  10   3   5      240.72      245.99      5.88 o
  11   3   5       92.07       82.15      3.70 o
 -16   4   5        9.69        8.39      2.42 o
 -15   4   5      670.57      679.76     12.72 o
 -14   4   5        1.76        2.73      1.81 o
 -13   4   5       80.96       81.45      3.71 o
 -12   4   5     1688.05     1741.38     22.39 o
 -11   4   5      819.11      803.00     11.84 o
 -10   4   5     1791.23     1800.34     20.44 o
  -9   4   5      541.56      513.55     13.28 o
  -8   4   5      367.51      365.13      4.79 o
  -7   4   5     3309.97     3234.30     29.34 o
  -6   4   5      531.92      454.95      5.02 o
  -5   4   5      954.64      888.45      8.76 o
  -4   4   5      369.12      422.40      4.58 o
  -3   4   5      952.09      798.30      7.85 o
  -2   4   5      985.67     1051.47     10.05 o
  -1   4   5      231.63      226.25      2.97 o
   0   4   5        1.53        8.93      1.33 o
   1   4   5     5172.95     5227.90     46.62 o
   2   4   5      338.82      341.39      4.03 o
   3   4   5      258.63      293.93      3.66 o
   4   4   5     2511.13     2532.47     25.22 o
   5   4   5      507.53      489.07      7.25 o
   6   4   5      123.45      133.59      3.65 o
   7   4   5      360.32      349.91      7.30 o
   8   4   5      418.32      419.84      7.54 o
   9   4   5       23.79       20.57      2.22 o
  10   4   5      104.74      128.42      4.30 o
  11   4   5       20.72       29.78      2.74 o
 -16   5   5      163.24      171.27      6.82 o
 -15   5   5      142.18      149.62      5.47 o
 -14   5   5        4.23        8.81      2.12 o
 -13   5   5      212.25      222.89      5.18 o
 -12   5   5      154.53      136.51      3.95 o
 -11   5   5      571.55      557.36      8.84 o
 -10   5   5     1218.97     1193.23     19.66 o
  -9   5   5        5.59        3.40      0.99 o
  -8   5   5       86.30       84.33      1.88 o
  -7   5   5      408.50      419.26      5.02 o
  -6   5   5      974.00      925.50      9.19 o
  -5   5   5      476.32      391.17      4.47 o
  -4   5   5      248.58      343.36      3.96 o
  -3   5   5      104.88       49.18      1.24 o
  -2   5   5     1978.10     1807.80     16.70 o
  -1   5   5     3110.42     3481.72     31.36 o
   0   5   5      259.03      253.19      3.48 o
   1   5   5     1155.81     1122.97     11.73 o
   2   5   5      141.07      160.57      2.37 o
   3   5   5      183.88      182.64      3.25 o
   4   5   5       44.83       37.90      1.74 o
   5   5   5      101.66      120.94      2.98 o
   6   5   5       19.52       16.85      1.84 o
   7   5   5      233.24      215.47      4.92 o
   8   5   5      175.20      163.94      4.99 o
   9   5   5        3.94        4.28      2.04 o
  10   5   5       59.03       60.35      3.22 o
  11   5   5      149.59      151.42      4.88 o
 -15   6   5       13.18       18.50      2.74 o
 -14   6   5        0.01       -1.33      1.68 o
 -13   6   5      248.84      231.12      6.26 o
 -12   6   5       41.41       35.81      2.35 o
 -11   6   5        4.14        6.07      1.73 o
 -10   6   5      181.92      214.20      6.03 o
  -9   6   5      370.84      423.20      6.66 o
  -8   6   5      116.85      118.52      3.60 o
  -7   6   5      358.58      413.90      4.86 o
  -6   6   5     1681.04     1840.14     17.31 o
  -5   6   5     3057.63     3272.22     29.69 o
  -4   6   5      768.30      871.73      8.64 o
  -3   6   5      426.78      556.90      5.88 o
  -2   6   5       38.09       19.34      0.78 o
  -1   6   5      200.79      221.02      3.14 o
   0   6   5        7.61       16.07      0.94 o
   1   6   5      198.58      237.23      4.01 o
   2   6   5      181.82      226.74      3.45 o
   3   6   5      308.38      311.77      4.38 o
   4   6   5        1.46        2.54      1.10 o
   5   6   5      143.45      120.00      3.04 o
   6   6   5       10.06       10.81      1.49 o
   7   6   5       30.82       32.79      2.30 o
   8   6   5       88.72       79.05      3.21 o
   9   6   5        1.44        2.15      1.73 o
  10   6   5        0.57       -0.68      1.74 o
  11   6   5       18.42       22.93      2.98 o
 -15   7   5       71.16       67.89      3.89 o
 -14   7   5      111.55      109.84      4.50 o
 -13   7   5      698.69      706.53     11.15 o
 -12   7   5        0.02        0.76      1.41 o
 -11   7   5      627.99      663.27     11.52 o
 -10   7   5     2804.98     2724.69     30.06 o
  -9   7   5       78.42       83.28      3.16 o
  -8   7   5      503.28      466.91      5.94 o
  -7   7   5      132.27      156.31      2.65 o
  -6   7   5        3.68        9.48      0.82 o
  -5   7   5       11.97        8.87      0.75 o
  -4   7   5      388.57      411.92      4.69 o
  -3   7   5        6.97        7.26      0.85 o
  -2   7   5     4936.75     4943.74     47.28 o
  -1   7   5      462.82      506.05      5.94 o
   0   7   5     2193.14     2106.43     21.01 o
   1   7   5      219.46      177.35      2.95 o
   2   7   5       36.69       36.36      1.59 o
   3   7   5      422.06      378.54      8.41 o
   4   7   5      826.30      839.18     10.54 o
   5   7   5       58.69       68.50      2.45 o
   6   7   5      111.42       86.46      2.86 o
   7   7   5       16.67       25.34      2.19 o
   8   7   5        0.84        0.00      1.55 o
   9   7   5       86.57       81.10      3.43 o
  10   7   5        2.05        2.73      1.78 o
  11   7   5      143.56      179.29      5.31 o
 -15   8   5       22.21       24.88      3.46 o
 -14   8   5        4.55       10.58      2.62 o
 -13   8   5       81.11       78.08      6.75 o
 -12   8   5      351.00      348.81      7.67 o
 -11   8   5       70.64       70.01      2.86 o
 -10   8   5        2.40        4.47      1.23 o
  -9   8   5      569.07      622.73      7.82 o
  -8   8   5      866.32      865.77      9.17 o
  -7   8   5      658.96      721.57      8.32 o
  -6   8   5     1886.89     1978.50     20.08 o
  -5   8   5      336.93      322.28      4.75 o
  -4   8   5        2.57        3.91      0.80 o
  -3   8   5      338.67      330.72      4.56 o
  -2   8   5      692.66      645.74      7.37 o
  -1   8   5     1549.58     1539.66     17.20 o
   0   8   5       39.79       35.08      1.31 o
   1   8   5      438.09      425.47      5.39 o
   2   8   5      105.41       85.15      2.08 o
   3   8   5      463.69      434.05      6.28 o
   4   8   5       91.21       71.65      2.45 o
   5   8   5       22.62       16.92      2.30 o
   6   8   5      350.73      368.73      6.12 o
   7   8   5        0.17       -1.25      1.41 o
   8   8   5       36.05       25.99      2.29 o
   9   8   5        0.01        2.80      1.75 o
  10   8   5      188.96      185.94      5.22 o
 -14   9   5       19.68       14.32      2.90 o
 -13   9   5       85.93       76.00      3.89 o
 -12   9   5        1.33        0.23      2.25 o
 -11   9   5       52.46       57.43      3.17 o
 -10   9   5      168.01      169.90      3.87 o
  -9   9   5      156.94       97.75      2.91 o
  -8   9   5      519.96      490.19      6.44 o
  -7   9   5       58.03       58.96      1.89 o
  -6   9   5      741.17      736.11      9.92 o
  -5   9   5      228.89      195.30      3.57 o
  -4   9   5       18.57       16.28      2.76 o
  -3   9   5        1.92        1.15      0.77 o
  -2   9   5      126.59      122.20      2.81 o
  -1   9   5       13.39       28.53      1.55 o
   0   9   5       20.80       23.82      1.43 o
   1   9   5        0.21        1.63      0.93 o
   2   9   5      282.81      264.64      5.08 o
   3   9   5      168.01      172.84      4.09 o
   4   9   5      402.62      412.81      6.39 o
   5   9   5      377.77      396.32      6.32 o
   6   9   5      601.88      605.15      8.67 o
   7   9   5        1.04        0.33      1.47 o
   8   9   5        4.87        3.46      1.94 o
   9   9   5        6.98        8.80      1.98 o
  10   9   5        6.13        0.95      1.92 o
 -14  10   5        3.31        1.54      2.33 o
 -13  10   5        0.01        2.35      1.93 o
 -12  10   5      253.00      260.83      6.70 o
 -11  10   5        0.87       -0.64      1.68 o
 -10  10   5      230.28      281.10      8.09 o
  -9  10   5        5.26        7.64      1.43 o
  -8  10   5      124.07      141.85      3.26 o
  -7  10   5      607.05      572.10     11.63 o
  -6  10   5       27.80       25.92      1.65 o
  -5  10   5      298.22      290.55      5.82 o
  -4  10   5      513.82      505.82      6.97 o
  -3  10   5      229.15      223.10      4.43 o
  -2  10   5       11.37       12.29      1.25 o
  -1  10   5      102.73       84.08      2.48 o
   0  10   5        4.48        9.17      1.22 o
   1  10   5      405.67      366.68      5.63 o
   2  10   5       52.40       54.09      2.07 o
   3  10   5      251.37      256.90      5.23 o
   4  10   5      983.41      936.34     13.16 o
   5  10   5        5.97       13.11      1.82 o
   6  10   5      398.19      397.00      7.27 o
   7  10   5       95.04       77.77      3.71 o
   8  10   5       66.99       77.33      3.83 o
   9  10   5       79.83       89.00      4.39 o
  10  10   5      107.95      121.83      4.99 o
 -14  11   5       56.67       65.81      4.01 o
 -13  11   5      170.50      195.37      6.03 o
 -12  11   5      371.14      418.86      8.95 o
 -11  11   5      123.02      119.49      4.68 o
 -10  11   5        1.43        6.53      1.65 o
  -9  11   5        0.78        2.58      1.25 o
  -8  11   5        2.16       -1.45      1.04 o
  -7  11   5      173.66      184.10      3.56 o
  -6  11   5       10.83        3.95      1.07 o
  -5  11   5      146.89      118.09      3.14 o
  -4  11   5        9.99        2.68      0.96 o
  -3  11   5       11.09       12.23      1.32 o
  -2  11   5      774.42      780.25      9.94 o
  -1  11   5      744.92      801.66     10.17 o
   0  11   5     1672.55     1568.30     17.96 o
   1  11   5        2.24        0.12      1.04 o
   2  11   5      572.86      470.11      8.17 o
   3  11   5      355.79      345.07      6.36 o
   4  11   5       32.80       29.41      3.14 o
   5  11   5      306.41      292.97      7.13 o
   6  11   5        0.05        0.01      1.49 o
   7  11   5      122.79      107.66      4.48 o
   8  11   5       57.12       50.62      5.70 o
   9  11   5        1.69        0.19      2.53 o
 -13  12   5       11.03       15.82      2.73 o
 -12  12   5       58.41       57.76      3.59 o
 -11  12   5        7.68       10.84      2.19 o
 -10  12   5      183.39      175.10      5.96 o
  -9  12   5       42.95       43.61      2.24 o
  -8  12   5      175.55      199.84      3.96 o
  -7  12   5       47.58       44.20      2.38 o
  -6  12   5       16.76       21.60      1.57 o
  -5  12   5      573.66      540.22     11.15 o
  -4  12   5      120.23      111.09      4.10 o
  -3  12   5      355.20      374.77      7.77 o
  -2  12   5      240.20      231.96      4.37 o
  -1  12   5       12.09       16.63      1.57 o
   0  12   5      290.82      294.26      5.07 o
   1  12   5        9.24        5.73      1.32 o
   2  12   5      169.54      164.09      3.70 o
   3  12   5      102.03      111.62      3.53 o
   4  12   5       88.89       83.19      3.26 o
   5  12   5       21.40       24.33      2.17 o
   6  12   5      129.71      115.77      4.56 o
   7  12   5       53.99       50.93      2.97 o
   8  12   5       27.30       30.34      3.09 o
   9  12   5       16.46       22.95      3.01 o
 -12  13   5        4.47       12.15      2.37 o
 -11  13   5       44.67       60.12      4.92 o
 -10  13   5       53.43       41.41      2.74 o
  -9  13   5      157.79      183.69      5.74 o
  -8  13   5        0.04        2.72      1.32 o
  -7  13   5      305.68      302.13      5.04 o
  -6  13   5      148.29      103.68      3.11 o
  -5  13   5       47.44       47.13      2.14 o
  -4  13   5      242.27      218.72      4.33 o
  -3  13   5       99.18       88.61      2.85 o
  -2  13   5     1128.52     1130.06     13.82 o
  -1  13   5       84.24       78.66      2.71 o
   0  13   5     2032.35     2140.60     24.16 o
   1  13   5      468.30      434.74      6.79 o
   2  13   5       99.85       82.69      3.07 o
   3  13   5      100.52       94.37      3.44 o
   4  13   5       38.52       23.76      2.22 o
   5  13   5       85.10       83.32      3.39 o
   6  13   5        5.11        0.75      1.68 o
   7  13   5       23.16       31.04      2.62 o
   8  13   5        1.70        3.38      2.12 o
 -12  14   5      111.70      153.13      6.70 o
 -11  14   5       60.57       67.69      4.40 o
 -10  14   5       84.16       84.87      3.52 o
  -9  14   5       11.37       16.67      2.08 o
  -8  14   5      197.53      177.09      4.26 o
  -7  14   5       83.91      122.98      3.99 o
  -6  14   5       15.12        9.95      1.52 o
  -5  14   5      235.48      245.90      6.88 o
  -4  14   5       97.86      122.09      3.57 o
  -3  14   5        5.30        2.06      1.25 o
  -2  14   5       25.86       17.53      1.64 o
  -1  14   5      251.02      275.21      5.13 o
   0  14   5       39.74       38.00      2.15 o
   1  14   5      258.70      259.37      5.03 o
   2  14   5        4.52        1.37      1.49 o
   3  14   5      254.10      241.20      8.14 o
   4  14   5      149.72      170.67      4.70 o
   5  14   5      645.88      586.45     11.18 o
   6  14   5       64.20       74.28      3.48 o
   7  14   5       47.57       53.84      3.18 o
 -11  15   5       10.14        9.85      2.78 o
 -10  15   5        1.13        0.36      2.74 o
  -9  15   5        1.10        0.77      2.33 o
  -8  15   5      357.93      349.97      7.85 o
  -7  15   5      291.43      338.46      6.09 o
  -6  15   5      115.02       89.97      3.09 o
  -5  15   5        0.80        2.29      1.32 o
  -4  15   5      136.73      149.54      3.73 o
  -3  15   5      178.45      190.20      4.24 o
  -2  15   5      105.76       83.28      3.27 o
  -1  15   5      188.36      179.38      4.17 o
   0  15   5      121.49       93.35      4.09 o
   1  15   5       55.61       63.22      2.69 o
   2  15   5       18.33       17.76      2.12 o
   3  15   5       11.53        5.59      2.12 o
   4  15   5       45.25       51.32      3.40 o
   5  15   5        4.62        5.97      2.19 o
   6  15   5       60.49       78.59      4.20 o
 -10  16   5      124.02      150.58      7.74 o
  -9  16   5       75.34       55.89      4.99 o
  -8  16   5       63.21       78.53      4.59 o
  -7  16   5       27.49       34.70      2.57 o
  -6  16   5      194.61      197.95      4.99 o
  -5  16   5       19.51       24.43      2.22 o
  -4  16   5       10.54        9.33      1.73 o
  -3  16   5       21.45       31.12      2.35 o
  -2  16   5       44.37       62.52      2.96 o
  -1  16   5      297.87      288.51      7.66 o
   0  16   5       24.52       24.57      2.61 o
   1  16   5      100.72      125.66      3.96 o
   2  16   5       24.09       25.20      2.73 o
   3  16   5       83.60       81.24      4.43 o
   4  16   5      112.81       95.85      4.44 o
   5  16   5       13.09       11.41      2.55 o
  -9  17   5        0.04        3.38      3.26 o
  -8  17   5        0.01        0.65      2.25 o
  -7  17   5        0.17        2.08      1.88 o
  -6  17   5        1.41       -0.70      1.56 o
  -5  17   5       33.86       35.76      2.61 o
  -4  17   5       68.31       81.52      3.43 o
  -3  17   5       10.78        9.41      2.06 o
  -2  17   5        3.95        5.64      1.73 o
  -1  17   5       11.58        6.64      1.80 o
   0  17   5       66.47       72.33      3.31 o
   1  17   5        6.81       13.81      2.04 o
   2  17   5       93.60       71.34      3.94 o
   3  17   5        3.73        3.41      2.19 o
   4  17   5      113.46      119.26      5.06 o
  -7  18   5       13.00       13.41      2.90 o
  -6  18   5        6.69        1.83      1.95 o
  -5  18   5        2.48        3.74      1.82 o
  -4  18   5      208.07      238.90      5.83 o
  -3  18   5        4.91        3.70      1.78 o
  -2  18   5      152.41      139.93      4.52 o
  -1  18   5        3.66        0.43      1.63 o
   0  18   5       40.11       33.32      2.70 o
   1  18   5       33.34       34.54      3.21 o
   2  18   5        9.93       11.08      2.42 o
   3  18   5       93.18      104.34      4.81 o
  -5  19   5        0.38       -1.43      1.93 o
  -4  19   5      109.05      105.91      4.50 o
  -3  19   5        1.38        1.27      1.82 o
  -2  19   5       31.80       40.46      3.34 o
  -1  19   5       67.02       59.48      3.31 o
   0  19   5       19.10       29.68      2.70 o
 -16   0   6        4.49       10.72      3.90 o
 -15   0   6      457.55      430.61     13.09 o
 -14   0   6      264.40      328.49     10.85 o
 -13   0   6      356.83      307.76      9.99 o
 -12   0   6      962.30      887.11     16.39 o
 -11   0   6       10.01       13.65      2.14 o
 -10   0   6      525.21      520.69     11.39 o
  -9   0   6        9.54        0.21      1.77 o
  -8   0   6       86.27       44.96      2.43 o
  -7   0   6      365.81      202.85      4.96 o
  -6   0   6      239.23      205.58      5.28 o
  -5   0   6     2287.75     2217.63     28.70 o
  -4   0   6     1814.81     1348.63     17.92 o
  -3   0   6      400.54      441.54      7.59 o
  -2   0   6    11077.03    11065.42    137.70 o
  -1   0   6     6342.96     6578.91     82.43 o
   0   0   6     1254.54     1338.18     18.02 o
   1   0   6      381.73      364.92      6.02 o
   2   0   6       66.04       74.64      2.35 o
   3   0   6      841.05      867.40     12.47 o
   4   0   6        4.86       16.73      1.93 o
   5   0   6     2687.92     2661.35     46.96 o
   6   0   6     1721.17     1777.21     39.25 o
   7   0   6      239.72      204.27      7.74 o
   8   0   6       16.69       17.92      2.62 o
   9   0   6      546.09      587.25     15.83 o
  10   0   6       38.16       40.46      4.48 o
  11   0   6        2.24        3.15      3.26 o
 -16   1   6        1.46        0.49      1.95 o
 -15   1   6        0.60        1.90      1.88 o
 -14   1   6       35.62       31.32      2.81 o
 -13   1   6      343.41      318.57      6.40 o
 -12   1   6      600.18      592.08     10.96 o
 -11   1   6      535.98      470.52      6.96 o
 -10   1   6      505.32      455.91      9.09 o
  -9   1   6      310.17      350.65      5.40 o
  -8   1   6     1050.22     1010.00     12.03 o
  -7   1   6      231.63      187.53      3.35 o
  -6   1   6       46.58       59.48      1.75 o
  -5   1   6      936.29     1010.64     10.57 o
  -4   1   6     2961.42     2995.63     28.81 o
  -3   1   6      267.67      339.06      3.88 o
  -2   1   6     1952.57     2117.82     19.43 o
  -1   1   6     1629.98     1894.02     17.48 o
   0   1   6      370.07      338.77      4.23 o
   1   1   6       19.74       15.02      0.98 o
   2   1   6      334.01      436.71      5.00 o
   3   1   6      685.08      590.66      6.47 o
   4   1   6       95.24       96.03      3.16 o
   5   1   6     1190.03     1198.25     18.09 o
   6   1   6        0.09        3.51      1.81 o
   7   1   6       74.65       61.37      2.42 o
   8   1   6      116.67      111.21      4.20 o
   9   1   6       35.25       43.40      2.70 o
  10   1   6        7.85       10.71      2.49 o
  11   1   6        1.16       -2.54      2.18 o
 -16   2   6       14.13       15.03      2.66 o
 -15   2   6        1.42       -2.40      1.76 o
 -14   2   6        0.00       -0.25      1.76 o
 -13   2   6      573.63      572.32      9.32 o
 -12   2   6      175.22      180.14      4.04 o
 -11   2   6        0.64       -1.14      1.11 o
 -10   2   6       17.00       15.16      1.45 o
  -9   2   6      202.25      190.86      5.70 o
  -8   2   6      146.53      113.50      2.71 o
  -7   2   6      482.15      464.29      5.59 o
  -6   2   6       11.24       10.33      0.80 o
  -5   2   6      510.57      555.28      5.79 o
  -4   2   6      309.16      339.87      3.86 o
  -3   2   6      899.03      962.89      9.33 o
  -2   2   6      136.93      155.24      2.25 o
  -1   2   6     2636.76     2947.72     26.71 o
   0   2   6       17.44        7.27      0.70 o
   1   2   6      570.33      608.21      6.45 o
   2   2   6       86.55       95.13      1.83 o
   3   2   6       31.73       13.23      0.93 o
   4   2   6       18.85        7.90      1.02 o
   5   2   6     1764.76     1763.56     19.88 o
   6   2   6      134.92      124.30      3.64 o
   7   2   6       22.45       21.04      1.97 o
   8   2   6        0.99        0.40      1.54 o
   9   2   6       67.91       71.60      3.71 o
  10   2   6        4.12        7.12      2.30 o
  11   2   6        2.20       -1.03      2.12 o
 -16   3   6        0.79        2.86      2.10 o
 -15   3   6       93.80      115.20      4.55 o
 -14   3   6      546.56      516.11     10.23 o
 -13   3   6       38.41       42.21      2.56 o
 -12   3   6       63.65       66.09      3.10 o
 -11   3   6      161.50      141.83      4.22 o
 -10   3   6       26.60       16.28      1.48 o
  -9   3   6      438.45      429.26      7.61 o
  -8   3   6      533.01      483.73      6.36 o
  -7   3   6      544.77      558.22      7.30 o
  -6   3   6     4402.10     4839.07     43.27 o
  -5   3   6     5444.74     5247.13     46.76 o
  -4   3   6      363.60      286.94      3.44 o
  -3   3   6      492.17      541.99      5.67 o
  -2   3   6      338.63      418.06      4.60 o
  -1   3   6     1415.93     1467.86     13.84 o
   0   3   6       46.06       67.11      1.46 o
   1   3   6     1168.28     1277.46     12.31 o
   2   3   6      378.92      272.16      3.70 o
   3   3   6     3697.21     3779.74     34.33 o
   4   3   6       36.68       40.33      1.56 o
   5   3   6     1112.83     1036.57     13.98 o
   6   3   6        3.97        3.74      1.54 o
   7   3   6        9.85       17.72      1.93 o
   8   3   6        7.70       14.21      1.98 o
   9   3   6        3.91        2.48      1.65 o
  10   3   6        7.03        4.22      1.86 o
  11   3   6        6.71        7.45      2.17 o
 -16   4   6      103.67      101.17      4.63 o
 -15   4   6        0.06        0.61      1.95 o
 -14   4   6       20.58       18.19      2.74 o
 -13   4   6        1.08        1.07      1.43 o
 -12   4   6       96.80       91.82      3.27 o
 -11   4   6      141.83      135.67      3.40 o
 -10   4   6      425.63      399.20      9.92 o
  -9   4   6        6.92       14.92      1.32 o
  -8   4   6        0.51        0.78      0.92 o
  -7   4   6      609.65      722.39      7.46 o
  -6   4   6     1907.55     2058.89     19.09 o
  -5   4   6       69.43       76.49      1.64 o
  -4   4   6       59.56       69.67      1.89 o
  -3   4   6       18.97       12.52      0.70 o
  -2   4   6       87.86       73.51      1.50 o
  -1   4   6      935.08      985.77      9.67 o
   0   4   6      479.48      465.52      5.12 o
   1   4   6      262.20      298.59      3.92 o
   2   4   6      196.04      220.15      3.08 o
   3   4   6        0.02        0.73      1.20 o
   4   4   6      462.91      404.36      6.56 o
   5   4   6      370.49      406.66      6.96 o
   6   4   6       99.55       69.72      2.86 o
   7   4   6      114.22      124.14      3.82 o
   8   4   6      415.15      423.01      7.75 o
   9   4   6      118.59      117.08      4.09 o
  10   4   6        8.45       12.97      2.22 o
  11   4   6       37.54       36.72      3.00 o
 -16   5   6       21.93       22.94      4.50 o
 -15   5   6       69.82       55.67      3.53 o
 -14   5   6      133.48      150.80      5.11 o
 -13   5   6       72.77       71.56      3.11 o
 -12   5   6      688.51      697.29     10.71 o
 -11   5   6      791.38      793.40     10.50 o
 -10   5   6        7.74        8.92      1.30 o
  -9   5   6      221.42      219.16      4.61 o
  -8   5   6      757.43      734.75     10.00 o
  -7   5   6      664.69      773.83      8.04 o
  -6   5   6       88.91       94.56      2.36 o
  -5   5   6      530.24      578.08      6.55 o
  -4   5   6     2656.67     2897.47     26.38 o
  -3   5   6      284.56      297.49      3.63 o
  -2   5   6      387.64      397.19      4.45 o
  -1   5   6      882.00      891.59      9.40 o
   0   5   6       11.90       13.55      0.94 o
   1   5   6      145.68      142.76      2.64 o
   2   5   6       14.11       12.97      1.23 o
   3   5   6      362.77      362.45      6.83 o
   4   5   6        0.02        0.65      1.08 o
   5   5   6      302.08      333.28      5.65 o
   6   5   6       39.60       40.19      2.41 o
   7   5   6       27.27       18.24      1.97 o
   8   5   6        2.45        1.37      2.35 o
   9   5   6        1.55        0.66      1.76 o
  10   5   6       46.81       48.97      3.04 o
 -15   6   6      369.85      394.73     11.11 o
 -14   6   6        0.35        0.91      1.60 o
 -13   6   6       23.09       27.86      2.49 o
 -12   6   6       48.11       43.27      2.46 o
 -11   6   6       22.29       18.78      1.74 o
 -10   6   6      436.37      403.63      6.29 o
  -9   6   6     1460.81     1459.58     16.96 o
  -8   6   6      110.02       97.45      2.31 o
  -7   6   6      586.11      481.22      5.50 o
  -6   6   6      946.09     1031.79     10.29 o
  -5   6   6      232.72      214.01      2.97 o
  -4   6   6     3393.46     3773.09     34.06 o
  -3   6   6       65.94       27.28      1.29 o
  -2   6   6     2705.92     3058.94     27.82 o
  -1   6   6       64.39       75.24      1.88 o
   0   6   6      141.32      160.31      2.76 o
   1   6   6       98.36       81.91      2.03 o
   2   6   6      462.21      415.77      5.43 o
   3   6   6       81.88       74.78      3.41 o
   4   6   6      161.10      167.68      3.60 o
   5   6   6       14.59        8.71      1.40 o
   6   6   6     1071.40     1125.73     15.38 o
   7   6   6      174.18      176.72      5.37 o
   8   6   6      172.33      155.25      4.48 o
   9   6   6      388.50      427.69     10.18 o
  10   6   6       19.37       19.83      2.45 o
 -15   7   6       43.24       35.34      3.74 o
 -14   7   6       74.12       78.65      3.43 o
 -13   7   6       24.65       34.38      2.42 o
 -12   7   6      725.29      699.51     10.84 o
 -11   7   6        0.18       -1.67      1.11 o
 -10   7   6       43.36       56.48      2.29 o
  -9   7   6       80.11       87.24      2.35 o
  -8   7   6      728.71      738.17      8.65 o
  -7   7   6       20.06        8.66      0.88 o
  -6   7   6      623.60      660.45      7.09 o
  -5   7   6        6.51        1.61      0.66 o
  -4   7   6      243.43      278.87      3.59 o
  -3   7   6      462.10      508.42      5.57 o
  -2   7   6      150.35      120.60      2.03 o
  -1   7   6       53.81       89.23      2.01 o
   0   7   6      123.40      111.03      2.30 o
   1   7   6      272.28      204.18      3.33 o
   2   7   6      153.82      128.23      3.32 o
   3   7   6      483.73      436.55      6.39 o
   4   7   6        8.30       12.48      1.50 o
   5   7   6      392.09      377.25      6.08 o
   6   7   6      191.22      178.33      4.51 o
   7   7   6        7.54       11.16      1.80 o
   8   7   6      155.18      125.92      4.55 o
   9   7   6        9.08        6.69      1.83 o
  10   7   6       12.33       12.69      2.22 o
 -15   8   6        0.89       -0.14      2.95 o
 -14   8   6        3.30        7.51      2.74 o
 -13   8   6       15.01       10.50      2.19 o
 -12   8   6        3.77        6.27      1.97 o
 -11   8   6        1.31        3.38      1.38 o
 -10   8   6     1492.64     1417.30     18.69 o
  -9   8   6       67.06       46.61      2.04 o
  -8   8   6      372.76      339.83      5.45 o
  -7   8   6      407.61      404.92      5.44 o
  -6   8   6       18.09       10.99      1.05 o
  -5   8   6      153.17      125.89      2.61 o
  -4   8   6     1597.43     1499.09     15.50 o
  -3   8   6     1191.43     1248.12     15.52 o
  -2   8   6     1047.73      950.98     11.37 o
  -1   8   6      521.84      427.14      6.12 o
   0   8   6      151.80      164.98      3.38 o
   1   8   6      284.74      273.45      6.32 o
   2   8   6      284.65      307.39      5.34 o
   3   8   6       30.85       27.21      1.67 o
   4   8   6        9.97        9.69      1.49 o
   5   8   6      144.99      128.15      3.40 o
   6   8   6      298.23      289.06      5.96 o
   7   8   6      163.62      151.47      4.39 o
   8   8   6        2.96        2.60      1.85 o
   9   8   6       64.79       61.42      3.31 o
  10   8   6        0.00       -1.29      1.80 o
 -14   9   6      354.68      376.10      8.64 o
 -13   9   6       74.44       62.81      3.59 o
 -12   9   6      537.85      577.18     14.39 o
 -11   9   6       40.06       27.43      2.49 o
 -10   9   6      529.39      466.10      7.97 o
  -9   9   6       45.98       48.37      2.60 o
  -8   9   6      769.65      714.24      9.50 o
  -7   9   6     1030.31     1103.32     12.18 o
  -6   9   6        5.06        1.84      0.87 o
  -5   9   6       61.83       65.20      2.63 o
  -4   9   6     1358.18     1213.05     27.42 o
  -3   9   6      103.24       96.85      3.12 o
  -2   9   6       23.46       18.56      1.39 o
  -1   9   6      856.94      941.56     11.47 o
   0   9   6       49.48       52.59      2.11 o
   1   9   6      436.66      462.13      6.69 o
   2   9   6      201.89      194.28      3.88 o
   3   9   6     1192.06     1169.21     15.55 o
   4   9   6        3.62        1.25      1.46 o
   5   9   6     1124.15     1047.96     14.63 o
   6   9   6      501.59      488.07      8.44 o
   7   9   6       28.44       30.98      2.84 o
   8   9   6      171.18      184.45      5.72 o
   9   9   6        8.69        6.60      2.30 o
 -14  10   6       65.67       69.10      4.01 o
 -13  10   6        1.13        0.34      1.81 o
 -12  10   6        0.29        0.31      1.76 o
 -11  10   6       75.82       62.59      3.34 o
 -10  10   6       35.63       29.40      2.20 o
  -9  10   6        1.85       -0.15      1.20 o
  -8  10   6      133.05      110.13      3.06 o
  -7  10   6       41.67       41.51      1.76 o
  -6  10   6        6.94        4.91      1.04 o
  -5  10   6      450.04      409.45      5.60 o
  -4  10   6       77.23       92.28      2.65 o
  -3  10   6      203.20      182.77      5.52 o
  -2  10   6      156.22      118.82      3.62 o
  -1  10   6      109.06      105.33      2.85 o
   0  10   6      198.48      200.70      5.12 o
   1  10   6      467.35      417.49      6.29 o
   2  10   6       53.82       50.72      2.48 o
   3  10   6       42.02       36.14      2.25 o
   4  10   6       33.56       23.57      2.07 o
   5  10   6        0.50        1.01      1.68 o
   6  10   6       67.78       67.69      3.21 o
   7  10   6        9.86        4.70      2.06 o
   8  10   6       37.24       40.10      3.82 o
   9  10   6        0.70        3.65      2.19 o
 -14  11   6       72.35       73.08      4.85 o
 -13  11   6        0.31       -0.34      1.88 o
 -12  11   6        4.49       13.99      2.88 o
 -11  11   6       61.87       63.40      3.51 o
 -10  11   6      173.74      168.44      4.52 o
  -9  11   6       35.92       34.03      2.11 o
  -8  11   6       40.08       48.32      2.20 o
  -7  11   6       24.97       20.94      1.51 o
  -6  11   6        9.93       15.79      1.48 o
  -5  11   6      112.85      123.71      3.81 o
  -4  11   6      137.65      164.50      3.61 o
  -3  11   6      522.16      451.87      6.66 o
  -2  11   6      107.07      104.11      2.91 o
  -1  11   6     1232.92     1166.12     14.01 o
   0  11   6      215.16      192.31      3.97 o
   1  11   6        8.11       11.17      1.43 o
   2  11   6      175.04      153.50      4.14 o
   3  11   6      315.18      317.91      6.18 o
   4  11   6      166.10      141.62      5.16 o
   5  11   6      378.62      358.04      6.97 o
   6  11   6        5.95        9.41      1.95 o
   7  11   6       37.22       43.05      3.28 o
   8  11   6        4.86        4.87      2.19 o
 -13  12   6       36.42       45.88      3.47 o
 -12  12   6        0.36        0.34      1.88 o
 -11  12   6        9.71       15.26      2.44 o
 -10  12   6        0.65       -0.83      1.60 o
  -9  12   6       90.11       89.05      3.05 o
  -8  12   6       19.18       10.72      1.82 o
  -7  12   6     1356.19     1321.30     20.98 o
  -6  12   6        1.79       -0.67      1.11 o
  -5  12   6      162.74      151.67      3.57 o
  -4  12   6      913.76      961.95     12.05 o
  -3  12   6       41.33       38.80      1.95 o
  -2  12   6      833.36      845.07     10.90 o
  -1  12   6      262.08      236.56      4.57 o
   0  12   6       96.24       84.83      2.77 o
   1  12   6        0.31       -0.12      1.20 o
   2  12   6      118.68      120.27      3.70 o
   3  12   6        1.67       -0.34      1.41 o
   4  12   6       19.08       12.45      1.90 o
   5  12   6       69.48       74.05      3.26 o
   6  12   6       26.21       32.62      2.65 o
   7  12   6        0.18        2.88      2.12 o
   8  12   6      120.08      121.27     10.21 o
 -12  13   6       61.21       56.86      3.71 o
 -11  13   6       49.52       37.52      3.10 o
 -10  13   6      167.28      182.82      5.48 o
  -9  13   6        3.37        1.46      1.39 o
  -8  13   6      128.38      123.50      3.83 o
  -7  13   6      376.46      381.61     10.80 o
  -6  13   6        0.51       -0.80      1.15 o
  -5  13   6      168.25      164.28      4.17 o
  -4  13   6        4.68        5.88      1.38 o
  -3  13   6       26.72       20.49      2.03 o
  -2  13   6       67.83       66.74      2.83 o
  -1  13   6      108.17       85.55      2.88 o
   0  13   6        7.80        6.34      1.56 o
   1  13   6      248.26      228.51     10.64 o
   2  13   6       89.00       68.61      4.62 o
   3  13   6       77.13       77.57      3.26 o
   4  13   6        1.18        0.18      1.55 o
   5  13   6        2.81        3.47      1.81 o
   6  13   6        0.05       -1.34      1.74 o
   7  13   6       45.44       56.21      3.71 o
 -12  14   6       26.05       23.86      3.04 o
 -11  14   6       19.01       21.54      2.79 o
 -10  14   6        0.03       -2.59      1.73 o
  -9  14   6       15.76       18.85      2.17 o
  -8  14   6       62.34       42.53      3.30 o
  -7  14   6       44.82       52.28      3.04 o
  -6  14   6       53.76       38.68      2.14 o
  -5  14   6       17.42       10.04      1.52 o
  -4  14   6       14.10       14.66      1.67 o
  -3  14   6      166.39      155.12      3.81 o
  -2  14   6       28.66       31.26      2.01 o
  -1  14   6      269.07      232.89      5.01 o
   0  14   6        6.79        5.61      1.85 o
   1  14   6        3.03        2.30      1.35 o
   2  14   6       44.71       40.52      2.60 o
   3  14   6        0.77       -0.40      1.59 o
   4  14   6        0.45       -0.20      1.97 o
   5  14   6       37.56       35.62      2.81 o
   6  14   6        2.94        1.60      1.79 o
 -11  15   6       19.01       22.80      3.47 o
 -10  15   6      373.00      405.30     12.91 o
  -9  15   6        2.76        6.69      1.86 o
  -8  15   6        0.11       -0.59      1.60 o
  -7  15   6       86.62       86.50      3.44 o
  -6  15   6        1.10       -0.01      1.27 o
  -5  15   6       65.49       61.58      2.54 o
  -4  15   6      227.50      223.84      4.80 o
  -3  15   6        0.34        1.54      1.32 o
  -2  15   6       68.78       52.42      2.88 o
  -1  15   6        3.27        4.44      1.96 o
   0  15   6        0.22        0.05      1.45 o
   1  15   6      172.55      161.06      4.53 o
   2  15   6       10.25       12.89      1.98 o
   3  15   6      348.82      373.33      7.49 o
   4  15   6      153.10      156.48      6.78 o
   5  15   6        1.45        1.36      1.78 o
 -10  16   6       39.72       48.23      7.31 o
  -9  16   6      101.15      111.38      6.75 o
  -8  16   6       15.82       10.25      2.00 o
  -7  16   6       21.68       28.17      2.42 o
  -6  16   6       11.91       17.07      1.91 o
  -5  16   6      227.46      200.72      4.60 o
  -4  16   6        5.43        3.09      1.60 o
  -3  16   6       10.90       13.65      1.78 o
  -2  16   6      114.95      128.27      4.09 o
  -1  16   6       15.38       12.89      1.98 o
   0  16   6      116.54      111.38      3.87 o
   1  16   6        6.65        9.07      2.25 o
   2  16   6        2.98        1.17      1.98 o
   3  16   6        1.11       -0.12      2.39 o
   4  16   6       15.66       20.09      2.66 o
  -8  17   6        7.70       13.12      2.42 o
  -7  17   6        3.30        3.97      2.04 o
  -6  17   6       49.79       60.67      3.16 o
  -5  17   6        6.63        4.63      1.73 o
  -4  17   6        0.01        1.49      1.65 o
  -3  17   6       16.98       13.50      2.13 o
  -2  17   6        3.47        6.45      1.86 o
  -1  17   6       31.78       29.43      2.51 o
   0  17   6       27.08       24.29      2.42 o
   1  17   6        1.12       -1.70      2.25 o
   2  17   6       57.47       59.13      3.77 o
   3  17   6        0.78        1.23      2.17 o
  -7  18   6      172.47      207.82      6.33 o
  -6  18   6       10.27        6.58      2.19 o
  -5  18   6      112.42      120.99      4.27 o
  -4  18   6       16.83       21.25      2.35 o
  -3  18   6       52.35       49.64      3.26 o
  -2  18   6      207.76      202.44      5.48 o
  -1  18   6        2.50        3.89      1.85 o
   0  18   6       14.07       19.70      2.86 o
   1  18   6       71.44       70.14      4.08 o
 -16   1   7        2.52        1.30      1.96 o
 -15   1   7      141.55      122.88      5.84 o
 -14   1   7      272.92      280.14      6.96 o
 -13   1   7        0.03       -1.87      1.28 o
 -12   1   7     1530.13     1553.26     20.22 o
 -11   1   7        0.19        1.61      1.67 o
 -10   1   7      510.92      503.23      7.97 o
  -9   1   7     2964.56     3034.37     35.99 o
  -8   1   7       12.53        7.37      1.02 o
  -7   1   7      240.07      189.30      3.48 o
  -6   1   7      162.71      125.10      2.19 o
  -5   1   7     1298.56     1366.72     12.97 o
  -4   1   7        0.68        5.49      0.64 o
  -3   1   7      594.37      579.99      6.15 o
  -2   1   7     1297.07     1406.44     13.40 o
  -1   1   7     4592.01     4961.30     44.40 o
   0   1   7       54.15       97.99      1.93 o
   1   1   7      394.86      360.13      4.40 o
   2   1   7      371.24      367.72      4.53 o
   3   1   7        1.21        1.15      0.74 o
   4   1   7      776.63      727.38     11.32 o
   5   1   7      613.93      625.62      8.57 o
   6   1   7      489.39      458.28      7.90 o
   7   1   7        0.38       -0.34      1.38 o
   8   1   7      323.01      350.96      6.96 o
   9   1   7        0.54        1.52      2.06 o
  10   1   7       25.67       18.67      2.72 o
 -16   2   7      223.16      214.02      6.51 o
 -15   2   7       30.29       35.31      2.98 o
 -14   2   7       16.82       15.73      3.02 o
 -13   2   7      249.60      261.26      5.20 o
 -12   2   7      814.57      809.74     10.84 o
 -11   2   7      754.24      765.22     11.53 o
 -10   2   7     1002.04      910.91     15.41 o
  -9   2   7       64.19       48.69      1.96 o
  -8   2   7       27.23       16.17      1.28 o
  -7   2   7      129.77      125.03      2.78 o
  -6   2   7      493.57      464.51      5.61 o
  -5   2   7       10.15       10.67      0.68 o
  -4   2   7       87.95      119.94      2.02 o
  -3   2   7      634.99      648.71      6.72 o
  -2   2   7      226.62      209.42      2.92 o
  -1   2   7     2572.52     2920.57     26.69 o
   0   2   7     1832.15     2065.13     19.29 o
   1   2   7        6.74       35.29      1.24 o
   2   2   7      493.33      471.24      5.48 o
   3   2   7       74.67       79.80      2.16 o
   4   2   7      227.40      228.29      4.25 o
   5   2   7     1475.34     1409.39     18.30 o
   6   2   7       42.13       41.92      2.42 o
   7   2   7      202.14      200.91      4.92 o
   8   2   7       24.17       25.96      2.38 o
   9   2   7       53.33       56.97      3.66 o
  10   2   7        0.76        0.92      2.06 o
 -16   3   7       58.51       57.95      3.83 o
 -15   3   7        8.36       14.93      2.44 o
 -14   3   7       11.61       15.99      2.10 o
 -13   3   7        0.02       -1.16      1.41 o
 -12   3   7      499.24      503.89      7.59 o
 -11   3   7       55.58       64.13      2.47 o
 -10   3   7        7.82        5.19      1.18 o
  -9   3   7      623.27      628.01     15.39 o
  -8   3   7       10.74       10.84      1.54 o
  -7   3   7      408.40      442.70      5.86 o
  -6   3   7     1014.66     1230.38     11.88 o
  -5   3   7      203.50      212.29      3.40 o
  -4   3   7     1153.45     1358.31     12.99 o
  -3   3   7     1142.71     1319.72     12.65 o
  -2   3   7      986.31     1193.61     11.60 o
  -1   3   7      285.59      396.24      4.61 o
   0   3   7      222.55      281.48      3.63 o
   1   3   7       11.40        5.08      0.72 o
   2   3   7      220.67      197.94      3.38 o
   3   3   7        7.26        5.80      1.18 o
   4   3   7       74.10       80.78      2.98 o
   5   3   7      690.04      663.89     10.02 o
   6   3   7      143.69      164.65      4.53 o
   7   3   7       15.76       13.78      1.98 o
   8   3   7       46.18       49.55      2.82 o
   9   3   7        2.70        0.23      1.78 o
  10   3   7       50.53       52.03      3.24 o
 -16   4   7       53.43       68.18      4.01 o
 -15   4   7       88.95       83.33      4.08 o
 -14   4   7       33.16       36.92      2.59 o
 -13   4   7       80.59       84.08      3.30 o
 -12   4   7        1.41        2.84      1.27 o
 -11   4   7      311.41      321.91      6.01 o
 -10   4   7        0.10       -0.91      1.04 o
  -9   4   7      184.21      216.00      5.35 o
  -8   4   7      352.20      314.50      6.68 o
  -7   4   7      304.59      334.15      4.56 o
  -6   4   7      370.35      331.56      4.58 o
  -5   4   7     2383.92     2372.81     21.87 o
  -4   4   7      360.77      345.47      4.13 o
  -3   4   7       97.14       61.49      1.49 o
  -2   4   7     1716.30     1691.46     15.97 o
  -1   4   7      574.81      598.09      6.40 o
   0   4   7      468.33      462.86      5.25 o
   1   4   7      344.16      329.16      4.57 o
   2   4   7     1039.20     1113.32     12.99 o
   3   4   7        0.05        1.25      2.04 o
   4   4   7        1.70        0.48      1.20 o
   5   4   7     1904.86     1961.33     24.53 o
   6   4   7        6.87        9.77      1.80 o
   7   4   7      244.98      224.21      5.31 o
   8   4   7      135.23      129.54      4.18 o
   9   4   7       42.93       47.61      3.10 o
  10   4   7       12.30       18.46      2.49 o
 -16   5   7       54.67       57.25      3.77 o
 -15   5   7        0.11        1.01      1.93 o
 -14   5   7       74.11       73.06      3.31 o
 -13   5   7       73.17       95.34      3.53 o
 -12   5   7      256.74      249.70      4.89 o
 -11   5   7      310.89      302.42      5.83 o
 -10   5   7      148.77      129.96      3.29 o
  -9   5   7     1307.95     1240.48     17.65 o
  -8   5   7      437.56      408.32      6.56 o
  -7   5   7        1.47        1.64      1.16 o
  -6   5   7      147.55      115.93      2.12 o
  -5   5   7      446.56      474.85      5.30 o
  -4   5   7      919.45      912.14      9.17 o
  -3   5   7       35.62       38.20      1.52 o
  -2   5   7       89.98      124.93      2.17 o
  -1   5   7     2030.93     2013.04     18.83 o
   0   5   7       19.99       21.91      1.27 o
   1   5   7     2355.88     2433.35     27.25 o
   2   5   7      310.02      262.54      5.01 o
   3   5   7        4.95        2.52      1.23 o
   4   5   7      727.85      698.28     15.62 o
   5   5   7        2.92        4.42      2.05 o
   6   5   7       24.34       22.66      2.17 o
   7   5   7       49.72       35.04      2.56 o
   8   5   7       83.48       84.22      3.52 o
   9   5   7        0.33       -0.29      2.16 o
 -15   6   7        6.38        6.96      2.22 o
 -14   6   7      142.89      165.65      4.70 o
 -13   6   7      109.40       91.48      3.43 o
 -12   6   7       52.90       50.77      2.33 o
 -11   6   7      192.04      212.64      4.47 o
 -10   6   7      112.19       93.35      2.84 o
  -9   6   7      579.66      551.63      8.73 o
  -8   6   7       98.85      100.52      2.32 o
  -7   6   7       92.53      100.27      2.33 o
  -6   6   7      413.83      440.12      5.15 o
  -5   6   7      587.85      657.96      7.01 o
  -4   6   7      108.28      127.00      2.68 o
  -3   6   7       32.67       55.73      1.84 o
  -2   6   7       48.50       81.80      2.01 o
  -1   6   7        5.56       13.79      1.67 o
   0   6   7      147.33      165.17      3.16 o
   1   6   7       79.15       64.86      2.24 o
   2   6   7        1.48       10.48      1.28 o
   3   6   7       15.15       13.06      1.50 o
   4   6   7      376.45      352.49      5.82 o
   5   6   7      298.49      293.09      5.92 o
   6   6   7      127.75      115.59      3.70 o
   7   6   7       44.92       47.54      2.77 o
   8   6   7       12.19       24.41      2.44 o
   9   6   7        4.02       -0.09      1.76 o
 -15   7   7      504.72      479.22     16.04 o
 -14   7   7       34.13       37.95      3.04 o
 -13   7   7       71.93       75.65      3.71 o
 -12   7   7      235.81      238.06      6.23 o
 -11   7   7      599.19      585.07      9.41 o
 -10   7   7     1067.02     1036.80     14.37 o
  -9   7   7      389.44      377.37      6.89 o
  -8   7   7      260.19      238.65      4.97 o
  -7   7   7      182.02      142.76      5.19 o
  -6   7   7       64.62       59.42      1.87 o
  -5   7   7      575.77      606.00      9.12 o
  -4   7   7      288.93      335.54      4.59 o
  -3   7   7      138.07      111.96      3.11 o
  -2   7   7       73.98       65.08      2.34 o
  -1   7   7     3038.58     3116.60     30.66 o
   0   7   7      186.25      206.87      3.44 o
   1   7   7     1093.98     1094.56     11.98 o
   2   7   7     1055.87     1126.86     13.52 o
   3   7   7       45.63       39.72      1.94 o
   4   7   7     1167.03     1155.44     18.70 o
   5   7   7       24.37       25.35      2.17 o
   6   7   7       61.68       55.90      2.86 o
   7   7   7      134.41      135.58      4.22 o
   8   7   7       42.59       41.97      3.71 o
   9   7   7        0.87        2.70      1.76 o
 -15   8   7      164.72      171.51      6.84 o
 -14   8   7       16.70       11.86      2.30 o
 -13   8   7       28.77       27.38      2.72 o
 -12   8   7       56.33       41.95      2.98 o
 -11   8   7      637.72      604.17      9.67 o
 -10   8   7      141.58      160.02      4.27 o
  -9   8   7      467.52      454.70      7.62 o
  -8   8   7      384.04      346.59      6.11 o
  -7   8   7      224.05      197.96      3.79 o
  -6   8   7     1837.18     1827.35     18.83 o
  -5   8   7      423.38      394.61      5.30 o
  -4   8   7     1250.59     1255.45     23.09 o
  -3   8   7       63.30       52.40      2.46 o
  -2   8   7      578.05      553.16      9.73 o
  -1   8   7      797.93      815.06     10.20 o
   0   8   7        0.24        2.02      1.01 o
   1   8   7      533.40      479.16      6.88 o
   2   8   7      131.57      135.89      3.70 o
   3   8   7       96.96       97.03      3.34 o
   4   8   7      152.05      145.67      4.05 o
   5   8   7        1.96       -0.88      2.18 o
   6   8   7       25.70       34.19      2.86 o
   7   8   7      100.04       84.93      4.01 o
   8   8   7       56.22       48.15      3.40 o
   9   8   7       53.42       65.13      4.08 o
 -14   9   7        0.40        0.69      1.93 o
 -13   9   7        2.77        4.94      2.00 o
 -12   9   7       19.55       35.30      2.84 o
 -11   9   7       47.75       59.67      2.86 o
 -10   9   7      327.28      313.24      7.21 o
  -9   9   7      365.55      339.13      6.39 o
  -8   9   7       76.78       86.87      2.69 o
  -7   9   7        8.61        8.74      1.27 o
  -6   9   7       11.72       10.31      1.15 o
  -5   9   7       29.35       24.84      1.63 o
  -4   9   7     1459.82     1420.06     16.36 o
  -3   9   7      300.53      316.32      5.66 o
  -2   9   7        9.46        7.24      1.25 o
  -1   9   7      190.72      181.05      3.77 o
   0   9   7        4.43        7.48      1.30 o
   1   9   7      188.82      141.50      3.39 o
   2   9   7       30.55       27.20      2.12 o
   3   9   7      226.66      188.93      4.56 o
   4   9   7       45.72       34.77      2.42 o
   5   9   7        4.48        4.74      1.76 o
   6   9   7       95.54       79.47      4.10 o
   7   9   7        5.43        6.08      2.05 o
   8   9   7        0.68        1.62      3.38 o
 -14  10   7        3.78        2.74      2.17 o
 -13  10   7       14.48        8.36      2.17 o
 -12  10   7       10.72        7.28      2.12 o
 -11  10   7      228.03      243.39      5.53 o
 -10  10   7       25.51       25.09      2.13 o
  -9  10   7      321.26      321.76     10.74 o
  -8  10   7      864.59      865.36     13.40 o
  -7  10   7      172.16      150.35      4.21 o
  -6  10   7      768.71      812.62     12.75 o
  -5  10   7     1499.49     1525.71     17.65 o
  -4  10   7      264.68      261.65      7.69 o
  -3  10   7      910.61      909.70     11.36 o
  -2  10   7      104.43      107.91      2.95 o
  -1  10   7       25.97       28.16      1.75 o
   0  10   7      210.38      163.73      3.67 o
   1  10   7      506.97      483.39      7.15 o
   2  10   7       64.76       60.35      2.74 o
   3  10   7        0.68        0.22      1.68 o
   4  10   7       72.92       72.05      3.17 o
   5  10   7       34.09       37.49      2.60 o
   6  10   7      137.46      121.64      4.81 o
   7  10   7      154.89      154.64      5.34 o
   8  10   7        0.11       -3.08      2.09 o
 -14  11   7      143.03      157.74      5.77 o
 -13  11   7        0.14       -0.91      1.81 o
 -12  11   7      421.73      440.19      9.43 o
 -11  11   7      202.99      233.18      5.56 o
 -10  11   7       20.99       33.18      2.37 o
  -9  11   7      221.63      235.07      5.26 o
  -8  11   7      122.13      113.60      3.23 o
  -7  11   7      704.90      746.26     11.05 o
  -6  11   7      117.99      131.87      3.30 o
  -5  11   7      450.07      438.93      7.29 o
  -4  11   7       18.02        9.21      1.48 o
  -3  11   7     1305.47     1286.86     15.37 o
  -2  11   7      181.04      149.86      3.51 o
  -1  11   7      768.50      760.62     10.07 o
   0  11   7       24.44       20.59      1.70 o
   1  11   7     1076.33     1059.47     13.22 o
   2  11   7      252.99      226.71      5.22 o
   3  11   7       54.31       61.95      2.91 o
   4  11   7      178.84      211.69      6.55 o
   5  11   7      122.63      111.87      3.91 o
   6  11   7      450.26      494.72     15.82 o
   7  11   7       35.15       40.87      3.41 o
 -13  12   7        8.03       13.54      2.55 o
 -12  12   7       89.13       85.34      4.19 o
 -11  12   7       72.49       72.87      3.82 o
 -10  12   7       75.84       77.34      3.30 o
  -9  12   7        0.44       19.06      4.21 o
  -8  12   7       34.60       27.11      2.17 o
  -7  12   7       55.37       59.39      2.78 o
  -6  12   7       81.99       61.64      4.22 o
  -5  12   7      489.10      491.86      7.44 o
  -4  12   7      164.87      160.00      3.71 o
  -3  12   7       15.94       13.11      1.54 o
  -2  12   7       71.65       74.46      2.66 o
  -1  12   7       42.73       29.39      2.18 o
   0  12   7       46.61       31.09      2.01 o
   1  12   7        2.14        2.57      1.54 o
   2  12   7       19.06       13.55      1.86 o
   3  12   7        1.42        3.32      1.63 o
   4  12   7      175.51      157.97      5.62 o
   5  12   7       88.32       82.96      3.52 o
   6  12   7        0.00        0.89      2.06 o
   7  12   7        0.14        2.76      2.95 o
 -12  13   7       20.17       21.61      2.79 o
 -11  13   7      251.15      269.31      9.98 o
 -10  13   7       21.57       17.52      2.47 o
  -9  13   7      170.01      183.60      5.48 o
  -8  13   7      111.18      101.02      5.17 o
  -7  13   7        0.03        0.00      1.38 o
  -6  13   7      249.91      265.70      5.47 o
  -5  13   7       73.36       69.94      2.64 o
  -4  13   7       13.46       10.18      1.48 o
  -3  13   7       17.98       23.12      1.79 o
  -2  13   7        0.30       -1.08      1.15 o
  -1  13   7      131.00      133.65      4.02 o
   0  13   7      147.04      135.92      4.28 o
   1  13   7       78.42       60.85      3.50 o
   2  13   7        5.49        2.70      1.68 o
   3  13   7        2.16        1.83      1.71 o
   4  13   7       93.40       94.46      3.74 o
   5  13   7        3.36        1.32      1.81 o
   6  13   7       10.57       16.20      2.70 o
 -11  14   7        6.58        1.60      2.43 o
 -10  14   7       23.92       26.32      2.79 o
  -9  14   7       89.01       97.99      4.26 o
  -8  14   7      151.26      138.62      4.27 o
  -7  14   7        0.69        2.77      1.54 o
  -6  14   7      154.93      168.84      4.65 o
  -5  14   7       10.53        6.21      1.50 o
  -4  14   7     1061.77     1107.49     14.01 o
  -3  14   7        0.00        0.17      1.28 o
  -2  14   7       11.87       13.07      1.67 o
  -1  14   7        8.07       11.11      1.58 o
   0  14   7        1.99        2.30      1.36 o
   1  14   7       39.50       51.31      3.18 o
   2  14   7       10.30       10.70      2.02 o
   3  14   7       45.18       42.60      2.83 o
   4  14   7      187.85      189.90      5.31 o
   5  14   7       74.71       80.04      3.74 o
 -11  15   7        1.80        9.50      3.44 o
 -10  15   7        8.39       20.89      3.18 o
  -9  15   7        0.01        1.25      1.93 o
  -8  15   7        0.00        2.14      1.68 o
  -7  15   7       39.87       49.48      2.87 o
  -6  15   7        0.03       -0.07      1.51 o
  -5  15   7        0.30        1.03      1.47 o
  -4  15   7      238.27      218.63      5.01 o
  -3  15   7       28.89       35.15      2.27 o
  -2  15   7        3.49        4.02      1.50 o
  -1  15   7        5.68        6.35      1.59 o
   0  15   7        2.08        9.19      1.68 o
   1  15   7      116.59       90.70      4.93 o
   2  15   7        9.03       13.63      2.26 o
   3  15   7       72.57       63.32      3.31 o
   4  15   7        0.35        1.25      1.79 o
  -9  16   7       20.15       16.63      2.55 o
  -8  16   7       70.00       78.95      4.34 o
  -7  16   7      127.61      120.98      7.10 o
  -6  16   7      186.23      216.87      5.59 o
  -5  16   7       21.08       18.86      1.98 o
  -4  16   7      165.13      186.82      4.57 o
  -3  16   7      141.70      156.90      4.43 o
  -2  16   7       21.45       22.38      2.03 o
  -1  16   7        2.92       -1.37      1.45 o
   0  16   7        3.33        3.68      1.86 o
   1  16   7       74.12       74.99      3.49 o
   2  16   7        1.62        2.80      1.88 o
   3  16   7        0.57       -0.34      2.06 o
  -8  17   7        0.88       -1.91      1.93 o
  -7  17   7       53.60       68.80      4.48 o
  -6  17   7        0.03       -0.49      1.95 o
  -5  17   7        4.55        3.99      1.82 o
  -4  17   7        2.26        3.39      1.82 o
  -3  17   7        3.58        4.17      1.88 o
  -2  17   7       60.32       63.85      3.30 o
  -1  17   7      243.39      268.25      6.23 o
   0  17   7        1.05       -1.16      2.00 o
   1  17   7      203.27      212.98      6.51 o
   2  17   7      138.27      140.70      6.02 o
  -6  18   7        5.90        5.84      2.32 o
  -5  18   7       28.21       29.08      2.70 o
  -4  18   7        1.58        4.14      2.19 o
  -3  18   7       42.20       36.89      2.96 o
  -2  18   7        8.97       12.85      2.22 o
  -1  18   7        1.25        3.63      2.36 o
 -16   0   8       30.93       32.11      4.30 o
 -15   0   8        0.11        3.90      2.76 o
 -14   0   8      157.41      188.51      6.37 o
 -13   0   8     1172.31     1138.22     25.55 o
 -12   0   8     1055.46     1099.30     19.59 o
 -11   0   8        3.47        7.83      2.05 o
 -10   0   8      288.96      280.22      7.03 o
  -9   0   8      312.57      298.20      7.12 o
  -8   0   8        2.55       -0.19      1.29 o
  -7   0   8      257.92      331.53      7.22 o
  -6   0   8     2658.34     2876.67     43.87 o
  -5   0   8      803.73      770.30     13.92 o
  -4   0   8     1876.06     2126.44     27.93 o
  -3   0   8     1420.48     1503.31     20.26 o
  -2   0   8      464.73      672.05     10.10 o
  -1   0   8     5100.44     5641.07     71.35 o
   0   0   8      141.29      159.28      3.75 o
   1   0   8      247.46      250.30      5.04 o
   2   0   8      255.94      220.96      8.86 o
   3   0   8     1251.54     1330.74     22.02 o
   4   0   8      425.66      349.91     12.20 o
   5   0   8      522.87      522.12     11.85 o
   6   0   8       30.50       33.19      3.79 o
   7   0   8        8.05        5.65      2.92 o
   8   0   8       24.07       25.84      3.95 o
   9   0   8        7.98       11.69      3.44 o
 -16   1   8        0.18        0.98      2.04 o
 -15   1   8        5.47        3.09      2.00 o
 -14   1   8       43.89       42.98      2.68 o
 -13   1   8        0.89        4.14      1.59 o
 -12   1   8      660.22      626.57      9.01 o
 -11   1   8      954.69      988.40     13.72 o
 -10   1   8        7.20        2.74      1.25 o
  -9   1   8      438.92      461.36      6.73 o
  -8   1   8      334.39      336.53      5.27 o
  -7   1   8        0.03        0.80      0.85 o
  -6   1   8       13.17        6.69      0.85 o
  -5   1   8      621.58      723.76      7.50 o
  -4   1   8      838.09      782.32      8.06 o
  -3   1   8      112.05      103.90      2.01 o
  -2   1   8      511.45      567.33      6.22 o
  -1   1   8        0.11        0.73      1.10 o
   0   1   8       27.36       17.34      1.04 o
   1   1   8        6.29       14.54      1.05 o
   2   1   8        4.56        5.44      0.89 o
   3   1   8        4.34       -0.47      1.13 o
   4   1   8      703.87      770.61     12.82 o
   5   1   8       17.62       24.86      2.17 o
   6   1   8        3.96        2.81      1.54 o
   7   1   8       14.37       18.73      2.49 o
   8   1   8        1.33        2.71      2.06 o
   9   1   8       48.11       40.48      3.34 o
 -16   2   8       18.35       10.77      2.37 o
 -15   2   8      183.06      199.63      5.96 o
 -14   2   8      506.25      523.78      9.06 o
 -13   2   8     1064.99     1014.96     13.54 o
 -12   2   8       10.52       17.75      1.79 o
 -11   2   8      299.28      322.58      5.60 o
 -10   2   8       17.02       27.19      1.80 o
  -9   2   8      220.36      193.51      3.87 o
  -8   2   8      305.54      263.88     11.18 o
  -7   2   8       17.64       10.94      1.14 o
  -6   2   8      466.52      457.92      5.66 o
  -5   2   8        0.00        1.16      1.35 o
  -4   2   8       70.54       67.80      1.67 o
  -3   2   8      272.57      226.99      3.19 o
  -2   2   8      243.70      299.62      3.85 o
  -1   2   8     2514.14     2882.69     26.52 o
   0   2   8       44.42       26.68      1.19 o
   1   2   8        8.47        5.34      0.85 o
   2   2   8      153.73      151.06      2.68 o
   3   2   8      520.72      517.38      7.32 o
   4   2   8      251.41      262.45      5.48 o
   5   2   8      922.70      906.78     12.94 o
   6   2   8        0.05        0.31      1.43 o
   7   2   8       13.37       13.28      2.59 o
   8   2   8        3.79        4.51      2.06 o
   9   2   8       15.44       15.81      2.66 o
 -16   3   8       32.46       31.48      3.04 o
 -15   3   8        0.23        1.46      1.95 o
 -14   3   8       66.93       80.24      3.77 o
 -13   3   8      220.02      216.21      4.70 o
 -12   3   8       31.75       31.39      2.32 o
 -11   3   8       71.76       57.16      2.35 o
 -10   3   8      671.46      554.88      7.92 o
  -9   3   8      387.15      394.88      6.06 o
  -8   3   8       39.58       35.10      1.72 o
  -7   3   8      292.95      275.97      4.57 o
  -6   3   8       93.95       86.01      2.15 o
  -5   3   8       91.21       46.46      1.54 o
  -4   3   8     2068.29     2181.96     20.33 o
  -3   3   8      618.90      544.72      6.03 o
  -2   3   8       39.25       40.86      1.38 o
  -1   3   8      224.67      196.29      2.99 o
   0   3   8      481.65      492.42      5.71 o
   1   3   8       33.32       10.62      1.11 o
   2   3   8        0.78        0.64      0.98 o
   3   3   8      149.36      147.00      3.40 o
   4   3   8     1522.69     1573.88     20.22 o
   5   3   8        0.20        2.00      1.54 o
   6   3   8      196.38      199.21      4.92 o
   7   3   8       49.15       48.44      2.84 o
   8   3   8       39.10       40.83      2.78 o
   9   3   8      207.16      200.46      6.21 o
 -16   4   8      213.50      216.12      6.57 o
 -15   4   8      125.15      108.12      4.50 o
 -14   4   8      203.85      222.34      5.40 o
 -13   4   8        5.94        4.93      1.40 o
 -12   4   8       86.62       80.56      2.98 o
 -11   4   8      170.49      173.21      3.84 o
 -10   4   8       54.78       46.72      2.10 o
  -9   4   8      609.35      624.88      8.48 o
  -8   4   8        1.21        1.45      1.00 o
  -7   4   8       65.81       37.87      1.72 o
  -6   4   8        3.52       -0.38      0.72 o
  -5   4   8      253.59      257.80      3.52 o
  -4   4   8       14.09       11.47      0.92 o
  -3   4   8      167.02      135.45      2.35 o
  -2   4   8      133.55      127.89      2.35 o
  -1   4   8      314.15      277.59      4.12 o
   0   4   8        0.00       -0.82      0.79 o
   1   4   8        0.28        0.56      0.88 o
   2   4   8       36.57       26.78      1.74 o
   3   4   8       22.02       14.96      1.60 o
   4   4   8       15.85       11.24      2.15 o
   5   4   8      154.93      165.98      4.39 o
   6   4   8      140.80      142.17      4.22 o
   7   4   8        2.79        1.27      1.68 o
   8   4   8       68.54       69.11      3.35 o
   9   4   8        0.95        3.16      1.97 o
 -16   5   8        9.42       12.80      4.11 o
 -15   5   8       92.84       82.72      3.61 o
 -14   5   8      113.81      101.82      3.79 o
 -13   5   8      240.59      276.64      5.48 o
 -12   5   8      220.50      266.95      5.57 o
 -11   5   8      102.17      110.04      3.23 o
 -10   5   8      521.17      516.65      7.58 o
  -9   5   8      208.33      194.92      3.96 o
  -8   5   8      233.43      243.87      4.95 o
  -7   5   8        0.52       -0.75      0.91 o
  -6   5   8      197.69      167.97      7.35 o
  -5   5   8       41.83       34.26      1.32 o
  -4   5   8      670.79      672.33      7.21 o
  -3   5   8      161.46      164.52      2.65 o
  -2   5   8      581.09      589.64      7.06 o
  -1   5   8      221.78      229.77      3.70 o
   0   5   8        6.87        9.40      1.05 o
   1   5   8        4.70        5.77      0.98 o
   2   5   8        9.86       14.84      1.50 o
   3   5   8       71.22       45.10      2.18 o
   4   5   8      195.39      194.63      4.65 o
   5   5   8       53.13       67.15      2.95 o
   6   5   8       18.82       18.38      2.17 o
   7   5   8      176.64      199.30      6.97 o
   8   5   8        2.81        1.49      1.83 o
   9   5   8        1.76        3.92      2.02 o
 -15   6   8       11.25       10.43      2.28 o
 -14   6   8       74.42       68.73      3.64 o
 -13   6   8       58.55       38.55      3.30 o
 -12   6   8       15.77       16.40      1.71 o
 -11   6   8      728.12      680.89      9.51 o
 -10   6   8        8.73        7.44      1.51 o
  -9   6   8       15.49       15.42      2.63 o
  -8   6   8        7.33        4.67      1.14 o
  -7   6   8        9.64       12.09      1.55 o
  -6   6   8      244.79      247.80      4.06 o
  -5   6   8      648.68      669.01     11.02 o
  -4   6   8     1886.22     1821.88     37.25 o
  -3   6   8     1930.67     1727.07     41.59 o
  -2   6   8      123.27      109.97      2.88 o
  -1   6   8     1639.11     1574.37     16.43 o
   0   6   8       58.71       52.95      1.87 o
   1   6   8       73.56       75.46      2.18 o
   2   6   8      203.42      194.69      4.00 o
   3   6   8      207.51      196.89      5.27 o
   4   6   8       64.42       63.30      2.57 o
   5   6   8        6.06        4.48      1.74 o
   6   6   8      195.47      197.33      5.08 o
   7   6   8        3.60        4.24      1.98 o
   8   6   8        0.80        1.75      1.79 o
 -15   7   8        1.36        3.07      2.12 o
 -14   7   8       15.71       12.05      2.64 o
 -13   7   8       43.15       39.00      2.91 o
 -12   7   8       82.76       68.64      3.04 o
 -11   7   8       30.07       36.17      2.30 o
 -10   7   8       48.62       42.34      2.38 o
  -9   7   8       72.76       60.29      2.60 o
  -8   7   8      119.28      152.45      3.86 o
  -7   7   8      238.25      197.39      3.83 o
  -6   7   8      654.73      732.36      9.55 o
  -5   7   8      345.47      325.73      4.66 o
  -4   7   8      114.94      121.37      4.03 o
  -3   7   8      100.41       71.80      2.98 o
  -2   7   8      574.31      553.72      8.23 o
  -1   7   8       81.87       90.41      2.72 o
   0   7   8      366.42      358.17      5.63 o
   1   7   8       54.30       45.54      2.17 o
   2   7   8      441.76      463.44      7.61 o
   3   7   8        4.96        0.84      1.51 o
   4   7   8       60.73       51.42      2.68 o
   5   7   8      123.90      136.30      4.00 o
   6   7   8       39.81       39.99      2.73 o
   7   7   8        2.09        5.06      1.86 o
   8   7   8       23.36       32.00      2.78 o
 -15   8   8       50.47       68.63      4.08 o
 -14   8   8       20.86       29.42      2.87 o
 -13   8   8       59.78       59.33      3.53 o
 -12   8   8       72.99       69.16      3.16 o
 -11   8   8      439.24      464.21      8.19 o
 -10   8   8      203.75      234.87      5.26 o
  -9   8   8       43.24       32.56      2.17 o
  -8   8   8        9.83       15.84      1.73 o
  -7   8   8       46.33       48.47      2.04 o
  -6   8   8       35.89       37.32      1.87 o
  -5   8   8      192.03      167.80      3.56 o
  -4   8   8      156.04      151.48      3.36 o
  -3   8   8     1463.79     1561.38     24.68 o
  -2   8   8       29.36       29.40      1.72 o
  -1   8   8       77.22       90.72      4.49 o
   0   8   8      425.50      395.78      7.23 o
   1   8   8        2.27        0.93      1.34 o
   2   8   8        1.10       -1.37      1.28 o
   3   8   8        0.01       -0.01      1.48 o
   4   8   8       31.48       22.82      2.20 o
   5   8   8        0.42        3.40      2.02 o
   6   8   8        6.68        4.90      2.15 o
   7   8   8        6.94        9.99      2.41 o
   8   8   8        8.61        9.37      2.55 o
 -14   9   8      127.26      144.45      5.48 o
 -13   9   8       44.68       49.68      3.34 o
 -12   9   8       90.30       89.35      3.56 o
 -11   9   8       30.18       36.39      2.50 o
 -10   9   8      140.93      131.26      3.91 o
  -9   9   8       69.82       77.58      3.04 o
  -8   9   8      138.71      143.93      4.00 o
  -7   9   8      201.68      213.89      5.70 o
  -6   9   8      350.82      323.74      6.03 o
  -5   9   8      491.03      465.71      6.87 o
  -4   9   8       52.64       62.25      3.45 o
  -3   9   8      406.09      413.80      6.69 o
  -2   9   8      411.42      379.35      6.53 o
  -1   9   8       56.65       61.97      2.28 o
   0   9   8      314.56      292.83      5.47 o
   1   9   8       76.20       68.94      2.83 o
   2   9   8     1002.06      953.59     13.86 o
   3   9   8      411.91      392.99      7.23 o
   4   9   8      256.48      270.84      5.92 o
   5   9   8      204.32      215.96      7.00 o
   6   9   8      414.04      405.06      8.94 o
   7   9   8       74.87      102.99      5.47 o
 -14  10   8      132.97      124.60      4.98 o
 -13  10   8        1.35        1.43      1.86 o
 -12  10   8      451.63      433.40      9.25 o
 -11  10   8        0.03        1.11      1.54 o
 -10  10   8        0.90        1.05      1.47 o
  -9  10   8       77.20       79.96      3.13 o
  -8  10   8      149.97      188.65      5.29 o
  -7  10   8      157.32      132.85      4.37 o
  -6  10   8       55.05       34.04      2.23 o
  -5  10   8        2.80       -0.49      1.33 o
  -4  10   8        0.04       -0.27      1.32 o
  -3  10   8      864.22      837.50     18.78 o
  -2  10   8       14.71        8.84      1.46 o
  -1  10   8      185.31      173.94      3.87 o
   0  10   8      163.94      133.37      3.44 o
   1  10   8      274.85      249.76      5.44 o
   2  10   8      186.52      166.85      4.70 o
   3  10   8       28.72       25.79      2.34 o
   4  10   8      214.06      221.26      5.38 o
   5  10   8       80.38       79.23      4.08 o
   6  10   8      102.82       98.85      4.70 o
   7  10   8       15.43       11.33      2.49 o
 -13  11   8        0.09        1.85      2.46 o
 -12  11   8       19.52       11.33      2.30 o
 -11  11   8       25.33       19.05      2.29 o
 -10  11   8        3.34        3.77      1.60 o
  -9  11   8       29.46       29.57      2.66 o
  -8  11   8        4.16        6.69      1.81 o
  -7  11   8      307.45      317.38      9.09 o
  -6  11   8       54.17       73.11      3.04 o
  -5  11   8       27.63       28.36      1.94 o
  -4  11   8      111.69       95.51      3.27 o
  -3  11   8      109.26      109.66      3.55 o
  -2  11   8      233.17      215.31      4.37 o
  -1  11   8       14.97       15.55      1.65 o
   0  11   8      238.24      234.47      4.70 o
   1  11   8       37.38       36.67      2.48 o
   2  11   8       68.02       77.46      3.30 o
   3  11   8      360.48      337.65      6.83 o
   4  11   8      295.23      287.89      6.36 o
   5  11   8      109.57      107.21      4.62 o
   6  11   8       94.11      101.27      4.62 o
 -13  12   8       90.73       81.67      4.31 o
 -12  12   8       23.79       23.49      2.86 o
 -11  12   8       74.90       66.69      3.26 o
 -10  12   8       51.06       40.82      3.04 o
  -9  12   8        8.64        7.31      2.19 o
  -8  12   8      380.64      376.42      7.16 o
  -7  12   8        9.82       24.44      2.13 o
  -6  12   8       50.12       51.13      2.65 o
  -5  12   8       31.71       30.01      1.97 o
  -4  12   8       68.27       58.93      2.69 o
  -3  12   8       63.74       60.90      2.48 o
  -2  12   8        3.85        3.60      1.30 o
  -1  12   8      209.14      210.23      4.47 o
   0  12   8      210.54      198.83      4.39 o
   1  12   8       43.16       43.81      2.83 o
   2  12   8       42.18       47.04      3.19 o
   3  12   8       18.40       17.65      2.18 o
   4  12   8      148.89      158.13      5.53 o
   5  12   8       35.63       28.71      2.67 o
   6  12   8      100.02       87.93      4.44 o
 -12  13   8       23.05       20.63      3.38 o
 -11  13   8       88.77       90.25      4.31 o
 -10  13   8       35.03       37.98      3.09 o
  -9  13   8       85.87       77.34      4.64 o
  -8  13   8        1.05        2.86      1.62 o
  -7  13   8        3.30       11.29      1.86 o
  -6  13   8       33.31       31.87      2.35 o
  -5  13   8      136.06      124.73      5.36 o
  -4  13   8       19.74       18.12      1.78 o
  -3  13   8       35.35       24.62      1.95 o
  -2  13   8       68.44       62.38      2.58 o
  -1  13   8        0.28        0.48      1.27 o
   0  13   8        0.55       -2.07      1.43 o
   1  13   8        1.59        5.14      1.78 o
   2  13   8      265.55      278.02      6.22 o
   3  13   8       11.37        8.16      1.97 o
   4  13   8       11.11        7.65      2.07 o
   5  13   8        0.19       -0.29      1.80 o
 -11  14   8       99.29      110.69      5.63 o
 -10  14   8       12.52       24.70      2.91 o
  -9  14   8       10.58        6.25      2.39 o
  -8  14   8       62.54       77.09      5.27 o
  -7  14   8        8.01       14.80      2.02 o
  -6  14   8       82.37       78.08      3.77 o
  -5  14   8      245.62      253.98      5.12 o
  -4  14   8       32.08       31.06      2.17 o
  -3  14   8       64.63       69.72      2.84 o
  -2  14   8        2.94        4.98      1.52 o
  -1  14   8       23.82       20.98      1.92 o
   0  14   8       47.38       45.30      2.87 o
   1  14   8      202.29      183.81      5.01 o
   2  14   8       30.23       29.56      2.91 o
   3  14   8        6.81        8.98      2.08 o
   4  14   8       16.90       15.42      2.38 o
 -10  15   8      119.62      112.59      4.86 o
  -9  15   8        7.67        3.07      2.10 o
  -8  15   8       33.30       43.41      3.36 o
  -7  15   8      156.42      136.46      4.34 o
  -6  15   8        4.40        3.16      2.02 o
  -5  15   8        9.33        4.20      1.71 o
  -4  15   8       26.89       35.62      2.31 o
  -3  15   8       12.28       12.08      1.74 o
  -2  15   8       35.35       39.84      2.65 o
  -1  15   8        0.79       -2.05      1.36 o
   0  15   8      105.27      113.90      4.00 o
   1  15   8       61.74       65.24      3.34 o
   2  15   8       49.99       59.38      3.29 o
   3  15   8       17.93       20.52      3.50 o
  -9  16   8        1.13       -0.61      1.95 o
  -8  16   8       37.13       48.66      3.08 o
  -7  16   8        0.67       -0.90      1.73 o
  -6  16   8       45.60       53.96      5.55 o
  -5  16   8       88.49       90.59      5.21 o
  -4  16   8       12.92        7.79      1.79 o
  -3  16   8       15.90       15.65      1.91 o
  -2  16   8        4.47        5.88      1.72 o
  -1  16   8       93.25       91.44      3.72 o
   0  16   8        1.02       -1.43      1.68 o
   1  16   8      129.49      126.98      4.48 o
   2  16   8        0.06       -2.80      1.86 o
  -7  17   8       48.64       52.42      3.79 o
  -6  17   8        8.68        9.59      2.67 o
  -5  17   8       28.56       32.03      3.04 o
  -4  17   8        4.84        7.39      1.79 o
  -3  17   8       57.57       55.58      2.84 o
  -2  17   8       10.52        6.91      1.98 o
  -1  17   8       19.55       23.86      2.79 o
   0  17   8        8.94        4.00      2.27 o
 -16   1   9        8.31        9.03      2.30 o
 -15   1   9        4.56        7.48      1.86 o
 -14   1   9       24.85       32.68      2.72 o
 -13   1   9        8.46       10.05      1.72 o
 -12   1   9       10.95       11.97      1.75 o
 -11   1   9      790.40      713.04      9.74 o
 -10   1   9      354.83      332.57      5.67 o
  -9   1   9       16.12       16.96      1.52 o
  -8   1   9      428.98      430.86      6.46 o
  -7   1   9       72.10       56.56      2.01 o
  -6   1   9       15.75       26.05      1.56 o
  -5   1   9      112.70       89.88      1.96 o
  -4   1   9      391.63      359.04      4.46 o
  -3   1   9      281.62      253.19      3.53 o
  -2   1   9      370.50      389.22      4.82 o
  -1   1   9       40.95       48.23      1.59 o
   0   1   9      668.42      717.33      7.87 o
   1   1   9        4.28        3.79      0.94 o
   2   1   9      607.29      597.96      8.17 o
   3   1   9      654.82      672.11     10.10 o
   4   1   9       57.38       60.59      2.84 o
   5   1   9      925.05      956.46     15.59 o
   6   1   9       17.24       16.35      2.37 o
   7   1   9        1.02       -0.38      2.36 o
   8   1   9       39.22       41.58      3.85 o
 -16   2   9      150.46      160.89      7.80 o
 -15   2   9       18.67       24.19      2.35 o
 -14   2   9        8.44        4.92      1.52 o
 -13   2   9      382.94      383.17      6.62 o
 -12   2   9      187.01      171.77      3.97 o
 -11   2   9       17.57       15.07      1.70 o
 -10   2   9      219.39      219.86      4.41 o
  -9   2   9      267.13      250.75      4.61 o
  -8   2   9       50.50       43.41      1.95 o
  -7   2   9     1161.35     1099.26     25.64 o
  -6   2   9      373.20      346.46      7.28 o
  -5   2   9     1711.65     1676.04     16.05 o
  -4   2   9      557.64      513.07      5.86 o
  -3   2   9     1001.62     1010.42     10.23 o
  -2   2   9     1680.32     1827.77     17.45 o
  -1   2   9     1397.98     1450.73     15.17 o
   0   2   9      220.27      205.74      3.23 o
   1   2   9      101.69       75.57      2.24 o
   2   2   9     1066.84     1061.56     12.96 o
   3   2   9      115.44      108.87      3.92 o
   4   2   9      574.06      523.04      8.66 o
   5   2   9       23.37       27.16      2.32 o
   6   2   9      101.39      103.93      4.26 o
   7   2   9        0.07        0.30      2.11 o
   8   2   9       38.08       34.63      3.28 o
 -16   3   9       19.88       14.16      3.23 o
 -15   3   9       19.96       25.39      2.37 o
 -14   3   9       81.40       87.45      3.21 o
 -13   3   9       27.31       24.24      1.99 o
 -12   3   9       28.36       24.20      1.85 o
 -11   3   9       35.29       28.42      1.95 o
 -10   3   9       16.72       11.62      1.55 o
  -9   3   9      689.13      661.22      9.01 o
  -8   3   9      343.69      309.97      5.15 o
  -7   3   9     1645.40     1791.65     20.31 o
  -6   3   9       54.23       52.04      1.97 o
  -5   3   9       20.29       25.96      1.22 o
  -4   3   9      171.27      195.93      3.03 o
  -3   3   9      225.42      202.42      3.09 o
  -2   3   9        6.28        2.08      0.85 o
  -1   3   9       35.81       53.60      1.80 o
   0   3   9        1.81        1.95      1.14 o
   1   3   9       23.56       17.03      1.38 o
   2   3   9       91.44       68.24      3.30 o
   3   3   9      447.82      468.41      8.06 o
   4   3   9        2.70        4.07      1.65 o
   5   3   9       21.68       25.76      2.27 o
   6   3   9       53.70       61.32      3.04 o
   7   3   9        0.81        1.36      2.10 o
   8   3   9        0.05       -1.15      2.16 o
 -16   4   9        9.09       11.92      2.51 o
 -15   4   9      174.12      189.53      5.17 o
 -14   4   9       55.28       56.84      2.99 o
 -13   4   9        2.87        1.66      1.33 o
 -12   4   9       46.31       40.41      2.21 o
 -11   4   9        0.98       -0.55      1.18 o
 -10   4   9      150.77      132.22      3.36 o
  -9   4   9      270.27      255.36      4.70 o
  -8   4   9      279.24      259.27      5.37 o
  -7   4   9      904.95      936.27     11.56 o
  -6   4   9       23.15       23.95      1.36 o
  -5   4   9     1690.78     1711.73     40.76 o
  -4   4   9      947.58     1042.61     11.21 o
  -3   4   9      576.58      671.49      7.77 o
  -2   4   9      198.15      201.63      3.49 o
  -1   4   9     1193.92     1292.31     13.86 o
   0   4   9      975.25      929.45     11.08 o
   1   4   9        8.37       16.88      1.38 o
   2   4   9     1324.90     1341.22     22.66 o
   3   4   9      156.75      146.65      4.03 o
   4   4   9       13.94       11.47      1.88 o
   5   4   9        0.15       -0.77      1.64 o
   6   4   9       44.81       50.26      2.95 o
   7   4   9       25.34       29.04      2.62 o
   8   4   9        0.21       -1.25      2.12 o
 -16   5   9       48.91       55.79      4.50 o
 -15   5   9       20.27       13.23      2.49 o
 -14   5   9        3.10        0.63      1.60 o
 -13   5   9       30.01       31.73      2.17 o
 -12   5   9       28.45       19.08      1.77 o
 -11   5   9      456.84      453.13      8.34 o
 -10   5   9      497.73      491.13      7.99 o
  -9   5   9      291.56      274.43      5.44 o
  -8   5   9      291.10      280.54      4.86 o
  -7   5   9      117.97      102.19      2.79 o
  -6   5   9      575.71      559.65      6.95 o
  -5   5   9     1100.94     1089.43     11.04 o
  -4   5   9      102.36       97.08      2.15 o
  -3   5   9      208.46      257.75      4.01 o
  -2   5   9        0.02        0.11      0.92 o
  -1   5   9        7.42        1.20      1.06 o
   0   5   9     1151.75     1054.60     12.75 o
   1   5   9       30.19       22.48      1.71 o
   2   5   9      115.19      131.41      3.92 o
   3   5   9        8.22        7.89      1.53 o
   4   5   9        2.81        0.73      1.53 o
   5   5   9      170.86      173.88      4.73 o
   6   5   9       12.67        5.62      1.90 o
   7   5   9       99.15      121.88      4.32 o
   8   5   9       31.59       41.78      3.04 o
 -15   6   9       34.28       43.74      3.34 o
 -14   6   9        7.85       13.70      2.35 o
 -13   6   9       82.45       76.71      4.22 o
 -12   6   9       65.44       74.64      3.13 o
 -11   6   9        1.38       -0.07      1.38 o
 -10   6   9        1.19        1.38      1.60 o
  -9   6   9        0.00       -1.06      1.16 o
  -8   6   9       95.81       74.14      2.82 o
  -7   6   9      100.40      113.36      3.38 o
  -6   6   9       41.17       25.32      2.00 o
  -5   6   9      284.79      271.55      4.60 o
  -4   6   9       71.58       45.08      2.11 o
  -3   6   9        5.74        8.47      1.34 o
  -2   6   9       33.79       38.09      1.88 o
  -1   6   9      635.28      652.40      7.99 o
   0   6   9       59.34       53.20      1.98 o
   1   6   9        2.49        2.48      1.27 o
   2   6   9        0.22       -0.66      1.22 o
   3   6   9       34.32       35.68      2.09 o
   4   6   9       44.00       39.92      2.56 o
   5   6   9        0.39       -0.21      2.07 o
   6   6   9        0.76        1.68      1.69 o
   7   6   9       29.00       25.68      2.62 o
 -15   7   9       51.71       50.91      3.64 o
 -14   7   9        1.61        3.22      2.00 o
 -13   7   9      120.12      104.24      6.47 o
 -12   7   9      129.87      116.03      3.83 o
 -11   7   9      530.54      480.54      8.40 o
 -10   7   9      922.44      904.80     13.98 o
  -9   7   9      260.00      214.97      4.87 o
  -8   7   9      728.27      711.12     10.58 o
  -7   7   9        4.55        4.59      2.06 o
  -6   7   9        8.06        7.38      2.89 o
  -5   7   9     3180.09     3338.43     35.70 o
  -4   7   9      491.44      550.28      7.63 o
  -3   7   9      546.67      485.13      7.02 o
  -2   7   9      403.55      394.08      6.93 o
  -1   7   9      560.62      512.76      7.42 o
   0   7   9       19.94        9.53      1.45 o
   1   7   9       75.40       64.49      2.77 o
   2   7   9      103.85      112.57      4.58 o
   3   7   9       72.51       68.19      2.99 o
   4   7   9      144.58      146.97      4.87 o
   5   7   9      162.79      159.07      5.22 o
   6   7   9        7.88        9.95      2.42 o
   7   7   9       47.29       47.63      3.52 o
 -15   8   9      147.58      166.44      7.66 o
 -14   8   9        0.02       -2.50      2.04 o
 -13   8   9       30.00       41.71      2.82 o
 -12   8   9        1.84        1.98      1.69 o
 -11   8   9       26.62       30.36      2.30 o
 -10   8   9       63.79       56.80      2.81 o
  -9   8   9        1.68        2.44      1.38 o
  -8   8   9      277.98      297.46      5.91 o
  -7   8   9      798.40      744.58     12.48 o
  -6   8   9      259.31      252.77      5.21 o
  -5   8   9     2195.61     2275.18     27.82 o
  -4   8   9      217.21      180.15      3.91 o
  -3   8   9     1434.70     1436.28     16.82 o
  -2   8   9      431.09      423.09      7.26 o
  -1   8   9      221.08      183.36      5.98 o
   0   8   9      261.07      273.50      4.96 o
   1   8   9      695.27      647.98     10.71 o
   2   8   9      357.54      352.12      7.46 o
   3   8   9       21.17       16.04      1.98 o
   4   8   9       21.98       23.48      2.60 o
   5   8   9       77.25       77.04      3.94 o
   6   8   9       28.14       31.24      3.12 o
   7   8   9        0.01        2.28      2.21 o
 -14   9   9       41.19       48.96      3.53 o
 -13   9   9        1.88        1.43      1.93 o
 -12   9   9       53.46       52.90      2.91 o
 -11   9   9        4.71        5.86      1.69 o
 -10   9   9       46.67       35.07      2.39 o
  -9   9   9      290.74      265.98      7.55 o
  -8   9   9       26.25       35.95      2.60 o
  -7   9   9       58.32       40.38      2.68 o
  -6   9   9      226.52      179.10      4.38 o
  -5   9   9     2513.32     2645.12     32.09 o
  -4   9   9      187.53      144.21      3.57 o
  -3   9   9      104.98      109.18      3.21 o
  -2   9   9      145.72      133.06      3.41 o
  -1   9   9       62.69       68.52      2.81 o
   0   9   9       14.81        9.49      1.54 o
   1   9   9      123.41      120.69      4.31 o
   2   9   9       79.80       69.77      3.59 o
   3   9   9       18.80       12.51      2.30 o
   4   9   9       89.28      108.67      4.50 o
   5   9   9        7.24        5.10      2.28 o
   6   9   9       31.20       35.67      3.28 o
 -14  10   9       27.07       24.06      2.98 o
 -13  10   9       23.36       30.36      2.98 o
 -12  10   9       10.04        9.97      2.04 o
 -11  10   9       31.87       34.49      2.60 o
 -10  10   9        2.72        4.03      2.42 o
  -9  10   9        2.83        1.22      1.61 o
  -8  10   9      184.64      157.40      4.87 o
  -7  10   9      362.17      358.67      7.73 o
  -6  10   9       31.21       30.65      2.24 o
  -5  10   9      964.52      995.88     13.93 o
  -4  10   9      816.26      749.24     12.96 o
  -3  10   9      538.70      561.82     10.17 o
  -2  10   9      157.79      159.79      3.84 o
  -1  10   9      364.96      386.82      6.96 o
   0  10   9      114.79      124.31      3.87 o
   1  10   9      151.57      136.42      4.18 o
   2  10   9      229.83      248.75      5.83 o
   3  10   9        8.81        6.40      1.82 o
   4  10   9        6.18        1.69      2.06 o
   5  10   9       41.60       46.32      3.58 o
   6  10   9      119.07      121.35      5.13 o
 -13  11   9       14.19        8.02      3.39 o
 -12  11   9      102.65      124.83      4.29 o
 -11  11   9       32.15       22.39      2.60 o
 -10  11   9      179.36      180.38      5.59 o
  -9  11   9       51.16       54.05      3.27 o
  -8  11   9      269.59      257.58      6.96 o
  -7  11   9        2.66        4.94      1.65 o
  -6  11   9       31.57       30.21      2.20 o
  -5  11   9       41.80       50.45      2.56 o
  -4  11   9       52.48       45.52      2.27 o
  -3  11   9        2.44        4.39      1.38 o
  -2  11   9        5.25       14.05      1.91 o
  -1  11   9      143.84      145.81      3.76 o
   0  11   9       80.35       83.90      3.35 o
   1  11   9       80.57       84.42      3.44 o
   2  11   9      115.63       98.39      3.74 o
   3  11   9       87.21       91.49      4.64 o
   4  11   9        0.00       -0.92      1.82 o
   5  11   9       66.18       63.04      3.94 o
 -12  12   9      224.90      274.89      7.35 o
 -11  12   9       89.61       77.07      4.01 o
 -10  12   9       33.37       23.28      2.68 o
  -9  12   9        0.44        1.32      1.93 o
  -8  12   9        6.01        8.66      2.06 o
  -7  12   9      147.87      136.10      4.65 o
  -6  12   9        2.35       -1.32      1.34 o
  -5  12   9        8.61       13.09      1.90 o
  -4  12   9      102.86       92.56      3.15 o
  -3  12   9       52.30       45.39      2.52 o
  -2  12   9       93.17       85.12      2.98 o
  -1  12   9       14.06       16.05      1.84 o
   0  12   9       44.07       39.91      2.65 o
   1  12   9       23.10       26.01      2.50 o
   2  12   9        0.48        0.00      1.74 o
   3  12   9       50.19       50.28      3.08 o
   4  12   9        7.74       10.15      2.19 o
 -12  13   9        7.21        8.05      2.87 o
 -11  13   9      233.83      239.04      9.00 o
 -10  13   9       55.41       59.26      3.64 o
  -9  13   9      106.33       86.48      4.07 o
  -8  13   9      193.68      204.21      6.03 o
  -7  13   9       55.83       38.09      2.92 o
  -6  13   9       88.22      102.14      3.70 o
  -5  13   9       86.38       88.25      3.48 o
  -4  13   9       41.65       44.36      2.44 o
  -3  13   9      323.31      343.37      6.22 o
  -2  13   9       95.43      101.53      3.60 o
  -1  13   9      105.79      121.72      4.25 o
   0  13   9        0.29       -1.29      1.63 o
   1  13   9        6.00        1.35      1.90 o
   2  13   9        2.97        0.16      1.82 o
   3  13   9       74.87       76.69      3.66 o
   4  13   9       34.65       39.69      3.04 o
 -11  14   9       94.84      119.16      5.04 o
 -10  14   9       16.87       19.97      2.79 o
  -9  14   9       17.12       14.75      2.49 o
  -8  14   9       27.27       18.01      2.66 o
  -7  14   9       69.41       77.98      3.39 o
  -6  14   9        1.32        0.48      1.68 o
  -5  14   9       95.96      111.89      4.76 o
  -4  14   9      153.30      157.72      4.47 o
  -3  14   9      256.10      266.93      5.46 o
  -2  14   9       68.51       75.83      3.08 o
  -1  14   9       24.49       24.65      2.44 o
   0  14   9       54.58       68.01      3.39 o
   1  14   9       95.41       76.27      3.57 o
   2  14   9      217.12      217.20      5.70 o
   3  14   9        0.07       -0.41      1.90 o
  -9  15   9        0.57        0.17      2.06 o
  -8  15   9       30.58       32.52      3.20 o
  -7  15   9       62.01       55.58      3.13 o
  -6  15   9      108.53       91.90      3.74 o
  -5  15   9       30.04       30.18      2.51 o
  -4  15   9        4.70        3.90      1.73 o
  -3  15   9       23.49       25.07      2.18 o
  -2  15   9       87.79       75.14      4.07 o
  -1  15   9        1.58       -0.26      1.68 o
   0  15   9       13.97        6.76      2.54 o
   1  15   9       11.96       16.43      2.82 o
  -8  16   9        9.41        4.54      2.37 o
  -7  16   9       91.22      100.39      5.90 o
  -6  16   9        7.43        3.52      2.22 o
  -5  16   9       39.09       43.60      3.73 o
  -4  16   9       34.11       28.27      2.61 o
  -3  16   9       30.97       31.35      2.42 o
  -2  16   9       40.30       38.60      2.83 o
  -1  16   9        0.01       -0.34      1.68 o
   0  16   9       10.34       13.97      2.38 o
  -4  17   9        4.93        5.88      2.08 o
  -3  17   9       80.70      104.23      3.74 o
 -16   0  10       31.62       23.06      4.14 o
 -15   0  10       17.88       14.10      2.71 o
 -14   0  10       77.67       85.20      4.59 o
 -13   0  10     1425.44     1417.64     25.38 o
 -12   0  10     1123.01     1125.61     20.34 o
 -11   0  10     1091.29     1067.66     19.31 o
 -10   0  10      225.03      227.91      6.46 o
  -9   0  10       61.55       52.07      3.07 o
  -8   0  10      230.57      231.83      6.28 o
  -7   0  10      455.41      427.41     13.13 o
  -6   0  10      623.89      629.17     11.99 o
  -5   0  10      176.57      180.48      6.37 o
  -4   0  10     1220.92     1291.98     18.18 o
  -3   0  10      250.08      269.64     13.71 o
  -2   0  10      454.39      503.86      9.24 o
  -1   0  10        8.91       12.17      1.51 o
   0   0  10      238.74      232.80      5.16 o
   1   0  10       58.12       58.88      2.72 o
   2   0  10      159.69      144.36     14.37 o
   3   0  10        0.45       -0.26      3.90 o
   4   0  10      243.16      250.41      9.30 o
   5   0  10       47.18       50.18      4.64 o
   6   0  10       99.33      110.30      6.52 o
   7   0  10        0.13       -3.30      2.91 o
 -16   1  10       18.48       12.71      3.45 o
 -15   1  10       71.93       60.86      2.95 o
 -14   1  10        7.75       13.74      1.91 o
 -13   1  10      375.49      352.39      6.46 o
 -12   1  10       79.24       72.07      3.13 o
 -11   1  10      113.89      122.82      3.74 o
 -10   1  10       15.44       14.41      1.62 o
  -9   1  10       38.45       38.47      1.94 o
  -8   1  10       65.39       58.55      2.95 o
  -7   1  10       54.69       52.61      2.65 o
  -6   1  10      265.25      222.59      6.57 o
  -5   1  10       28.78       17.08      1.38 o
  -4   1  10       25.66       29.64      1.34 o
  -3   1  10      141.67      120.91      2.47 o
  -2   1  10        0.69        1.91      0.90 o
  -1   1  10       39.64       30.15      1.42 o
   0   1  10       80.60       73.17      2.32 o
   1   1  10        5.81       13.81      1.42 o
   2   1  10      104.53       92.61      3.28 o
   3   1  10       35.68       48.49      3.04 o
   4   1  10        2.95        9.19      2.95 o
   5   1  10       29.92       28.69      2.86 o
   6   1  10       11.71       13.82      2.61 o
   7   1  10       15.09       17.93      2.79 o
 -16   2  10        2.46       11.19      2.40 o
 -15   2  10        5.61        6.80      1.77 o
 -14   2  10       69.83       65.27      2.91 o
 -13   2  10       71.11       78.10      3.30 o
 -12   2  10        1.41        0.47      1.38 o
 -11   2  10        8.35        6.63      1.55 o
 -10   2  10        9.10       15.18      1.75 o
  -9   2  10      164.46      169.92      3.87 o
  -8   2  10       13.22       10.58      1.50 o
  -7   2  10       76.94       67.18      2.47 o
  -6   2  10      303.25      268.00      4.59 o
  -5   2  10      359.78      365.82      5.08 o
  -4   2  10      103.42       99.07      2.26 o
  -3   2  10        2.24        0.75      0.85 o
  -2   2  10      856.29      893.21      9.47 o
  -1   2  10      206.14      229.25      5.18 o
   0   2  10       64.09       64.55      2.17 o
   1   2  10       70.13       71.36      2.61 o
   2   2  10       22.89       21.70      2.07 o
   3   2  10       79.21       75.29      3.16 o
   4   2  10       70.88       77.57      3.77 o
   5   2  10        2.01        2.53      2.00 o
   6   2  10        9.03        9.92      2.67 o
   7   2  10        4.87        9.26      2.55 o
 -16   3  10       82.56       94.26      4.31 o
 -15   3  10      108.40      121.77      7.35 o
 -14   3  10       89.81      102.35      3.48 o
 -13   3  10       24.72       24.34      2.01 o
 -12   3  10       55.35       65.01      2.71 o
 -11   3  10       33.67       30.38      2.30 o
 -10   3  10     1211.86     1135.49     14.24 o
  -9   3  10      168.62      157.11      5.01 o
  -8   3  10       19.17       17.87      1.54 o
  -7   3  10      785.92      785.15     10.17 o
  -6   3  10     1166.44     1112.95     14.85 o
  -5   3  10      391.78      433.21      5.75 o
  -4   3  10       71.38       64.18      1.84 o
  -3   3  10      622.83      653.43      8.59 o
  -2   3  10       69.97       61.35      2.04 o
  -1   3  10       68.66       58.82      2.07 o
   0   3  10      376.96      333.89      5.07 o
   1   3  10        0.88        3.41      1.39 o
   2   3  10      347.74      333.36      6.40 o
   3   3  10        7.47        7.82      1.82 o
   4   3  10      179.62      159.58      5.33 o
   5   3  10       50.46       69.11      3.81 o
   6   3  10        6.27        4.18      2.17 o
   7   3  10        1.47        0.95      2.95 o
 -15   4  10        3.88        5.30      2.28 o
 -14   4  10        5.25        5.77      1.67 o
 -13   4  10       40.40       34.67      2.31 o
 -12   4  10       37.70       33.00      2.18 o
 -11   4  10      588.78      648.94      9.31 o
 -10   4  10      214.53      191.14      4.20 o
  -9   4  10        7.17        5.62      1.40 o
  -8   4  10      373.45      363.78      5.91 o
  -7   4  10        4.83        2.66      1.15 o
  -6   4  10       10.03       18.74      1.52 o
  -5   4  10       11.22       21.92      1.42 o
  -4   4  10       10.24        8.61      1.15 o
  -3   4  10      382.38      421.61      5.72 o
  -2   4  10       33.76       62.25      3.49 o
  -1   4  10       89.26       82.61      2.46 o
   0   4  10      109.78       86.39      2.62 o
   1   4  10      310.03      342.84      5.76 o
   2   4  10       51.44       52.50      2.41 o
   3   4  10       20.44       25.28      2.28 o
   4   4  10       18.02       20.48      2.24 o
   5   4  10        4.56        4.03      1.86 o
   6   4  10        2.48        1.51      1.84 o
   7   4  10       23.65       19.57      2.91 o
 -15   5  10      122.91      130.35      4.93 o
 -14   5  10       97.27       85.63      4.28 o
 -13   5  10      154.48      179.61      5.15 o
 -12   5  10      107.64      107.11      3.79 o
 -11   5  10        2.84        4.71      1.63 o
 -10   5  10       93.87       84.69      3.21 o
  -9   5  10      972.81      958.97     14.01 o
  -8   5  10      267.41      277.98      5.04 o
  -7   5  10       16.28       19.75      1.61 o
  -6   5  10      204.88      195.95      4.34 o
  -5   5  10      495.85      560.38      7.69 o
  -4   5  10      429.02      405.06      5.58 o
  -3   5  10       76.47       73.79      2.31 o
  -2   5  10      103.37       92.03      2.56 o
  -1   5  10       59.01       61.68      2.15 o
   0   5  10      614.75      613.93     12.38 o
   1   5  10       33.54       27.93      1.94 o
   2   5  10       62.59       80.55      3.37 o
   3   5  10       28.40       27.56      2.30 o
   4   5  10      167.43      163.56      4.56 o
   5   5  10        0.61        4.05      1.88 o
   6   5  10       21.61       27.23      2.67 o
 -15   6  10        7.63       16.04      2.49 o
 -14   6  10       14.42       19.33      2.26 o
 -13   6  10       66.65       64.29      4.19 o
 -12   6  10       78.75       76.06      3.26 o
 -11   6  10       41.78       29.63      2.35 o
 -10   6  10      283.98      299.18      6.05 o
  -9   6  10       37.58       40.42      2.42 o
  -8   6  10      107.65       90.06      3.31 o
  -7   6  10      867.49      808.28     14.75 o
  -6   6  10      228.22      240.59      5.78 o
  -5   6  10        0.88        2.37      1.75 o
  -4   6  10       78.63       70.98      2.51 o
  -3   6  10        2.08        2.16      1.25 o
  -2   6  10     1613.32     1762.79     20.11 o
  -1   6  10       27.95       29.59      1.81 o
   0   6  10        6.97        8.58      1.68 o
   1   6  10       79.34       88.90      3.39 o
   2   6  10        0.45        1.63      1.43 o
   3   6  10      106.06       85.11      3.83 o
   4   6  10      137.30      130.76      4.75 o
   5   6  10        1.23        0.23      1.93 o
   6   6  10       73.70       58.57      3.71 o
 -15   7  10       32.57       39.88      3.59 o
 -14   7  10        5.82        6.92      2.06 o
 -13   7  10        0.11        2.43      1.73 o
 -12   7  10        6.98        3.08      1.69 o
 -11   7  10        4.22        9.44      1.73 o
 -10   7  10        2.92        1.07      1.51 o
  -9   7  10      139.65      128.23      3.79 o
  -8   7  10       13.01       17.46      1.90 o
  -7   7  10       35.19       38.85      2.99 o
  -6   7  10      206.89      181.13      5.11 o
  -5   7  10        9.71       10.56      1.74 o
  -4   7  10      696.89      657.77      8.97 o
  -3   7  10      376.20      301.70      5.33 o
  -2   7  10      227.05      232.63      4.57 o
  -1   7  10       18.67       19.82      1.75 o
   0   7  10       39.49       35.99      2.35 o
   1   7  10       59.68       58.55      2.78 o
   2   7  10        2.21        1.18      1.49 o
   3   7  10        7.05        9.30      2.17 o
   4   7  10       10.04        9.41      2.31 o
   5   7  10        3.78        2.21      2.03 o
   6   7  10        0.39       -1.13      2.02 o
 -14   8  10        0.17       -3.05      2.79 o
 -13   8  10        0.06        0.20      1.68 o
 -12   8  10       19.38       13.95      2.45 o
 -11   8  10        3.52        3.78      1.58 o
 -10   8  10      166.92      167.69      4.48 o
  -9   8  10       27.72       23.55      2.44 o
  -8   8  10      138.44      124.41      4.32 o
  -7   8  10      356.56      370.26      7.79 o
  -6   8  10       45.13       42.04      2.86 o
  -5   8  10      200.62      186.75      4.52 o
  -4   8  10       11.60       12.52      1.68 o
  -3   8  10      239.39      238.17      5.05 o
  -2   8  10      162.98      194.16      4.19 o
  -1   8  10       34.49       48.77      2.27 o
   0   8  10       75.07       67.33      2.91 o
   1   8  10       35.84       43.78      2.61 o
   2   8  10        2.13        0.12      1.54 o
   3   8  10        4.05        4.44      1.74 o
   4   8  10       40.62       46.74      3.34 o
   5   8  10       26.22       32.20      3.14 o
 -14   9  10       16.01       22.43      3.56 o
 -13   9  10        3.29        3.16      1.82 o
 -12   9  10      440.30      500.11      9.10 o
 -11   9  10       34.95       35.44      3.01 o
 -10   9  10       20.43       26.16      2.61 o
  -9   9  10      219.88      228.85      6.03 o
  -8   9  10      111.91      103.34      4.71 o
  -7   9  10       50.13       48.86      3.04 o
  -6   9  10       34.24       22.03      2.37 o
  -5   9  10        6.90       13.76      1.91 o
  -4   9  10       34.78       32.03      2.08 o
  -3   9  10        0.57        1.52      1.42 o
  -2   9  10       79.56       68.62      2.64 o
  -1   9  10       10.15        1.56      1.36 o
   0   9  10      208.38      218.06      5.18 o
   1   9  10       61.66       57.69      2.96 o
   2   9  10       35.64       24.54      2.38 o
   3   9  10      133.60      150.93      4.57 o
   4   9  10        8.90       10.82      2.37 o
   5   9  10       29.24       25.21      3.09 o
 -13  10  10        3.81        3.11      1.86 o
 -12  10  10       10.03        7.46      2.30 o
 -11  10  10       61.35       41.61      3.09 o
 -10  10  10        4.28        4.94      2.00 o
  -9  10  10        9.26        4.98      2.00 o
  -8  10  10       12.77        4.75      2.04 o
  -7  10  10       15.38        5.71      1.88 o
  -6  10  10        0.38        0.34      1.38 o
  -5  10  10       84.87       90.48      3.30 o
  -4  10  10      227.79      224.59      5.13 o
  -3  10  10      336.04      334.39      5.89 o
  -2  10  10       22.09       23.37      1.91 o
  -1  10  10        4.50        8.64      1.61 o
   0  10  10      645.83      609.10     10.31 o
   1  10  10       32.03       38.37      2.63 o
   2  10  10      184.26      184.39     10.50 o
   3  10  10       29.06       29.38      2.60 o
   4  10  10        0.67        1.39      2.22 o
 -13  11  10       31.26       36.86      5.59 o
 -12  11  10       23.89       20.88      2.86 o
 -11  11  10       10.78        9.78      2.30 o
 -10  11  10        2.91        7.94      2.25 o
  -9  11  10      179.91      194.14      5.78 o
  -8  11  10        8.07        7.59      2.00 o
  -7  11  10      147.77      118.95      4.37 o
  -6  11  10      292.57      327.51      6.52 o
  -5  11  10       21.75       12.71      1.82 o
  -4  11  10        3.79        7.64      1.78 o
  -3  11  10        1.63       -1.12      1.34 o
  -2  11  10        1.74        1.96      1.43 o
  -1  11  10      149.59      158.46      4.48 o
   0  11  10        6.80       10.13      2.40 o
   1  11  10       40.34       50.20      6.18 o
   2  11  10       16.23       17.66      2.26 o
   3  11  10       13.35       18.49      2.46 o
   4  11  10       77.16       80.91      4.32 o
 -12  12  10       13.07       22.33      2.96 o
 -11  12  10       27.38       33.89      3.45 o
 -10  12  10      139.72      148.74      5.36 o
  -9  12  10       30.99       45.01      3.28 o
  -8  12  10        0.19        0.86      1.88 o
  -7  12  10       20.55       19.83      2.51 o
  -6  12  10        5.96        1.39      1.56 o
  -5  12  10        0.06       -0.39      1.46 o
  -4  12  10       25.24       25.47      2.30 o
  -3  12  10       40.43       34.91      2.31 o
  -2  12  10      260.70      243.45      5.13 o
  -1  12  10        6.06        8.59      1.95 o
   0  12  10      230.08      226.54      5.61 o
   1  12  10       22.86       23.30      2.73 o
   2  12  10       38.02       41.41      3.34 o
   3  12  10       56.01       72.20      4.22 o
 -11  13  10        1.30        1.63      2.00 o
 -10  13  10        2.35       -0.77      1.98 o
  -9  13  10       19.75       15.37      3.73 o
  -8  13  10       25.09       39.02      3.17 o
  -7  13  10      108.23      104.57      4.32 o
  -6  13  10       36.22       42.77      3.64 o
  -5  13  10      179.58      183.83      4.92 o
  -4  13  10        4.51        6.44      1.82 o
  -3  13  10       81.69       70.78      3.83 o
  -2  13  10        1.02        0.43      1.49 o
  -1  13  10       13.04        9.46      2.81 o
   0  13  10       51.87       48.01      3.44 o
   1  13  10       15.58       18.82      2.42 o
   2  13  10       56.08       60.48      3.47 o
 -10  14  10        2.17        4.19      2.30 o
  -9  14  10       23.32       24.54      2.77 o
  -8  14  10       42.92       44.78      3.47 o
  -7  14  10       88.68       91.21      4.32 o
  -6  14  10       23.89       35.41      2.72 o
  -5  14  10       86.14       75.82      3.43 o
  -4  14  10        1.72        2.87      1.80 o
  -3  14  10        6.72        8.16      1.75 o
  -2  14  10       20.56       34.82      2.64 o
  -1  14  10       20.72       23.48      2.79 o
   0  14  10       11.10       15.49      2.25 o
   1  14  10       11.55       22.47      2.98 o
  -8  15  10      138.56      144.72      5.42 o
  -7  15  10      178.94      218.51      6.51 o
  -6  15  10        0.01       -0.29      1.76 o
  -5  15  10      261.94      284.44      6.53 o
  -4  15  10       37.25       45.27      2.99 o
  -3  15  10       47.54       56.12      3.09 o
  -2  15  10       39.22       38.86      3.28 o
  -1  15  10        8.82       10.72      2.12 o
   0  15  10       76.67       90.92      3.95 o
  -6  16  10        0.84        1.11      1.86 o
  -5  16  10        9.29        7.76      2.02 o
  -4  16  10       10.69       15.32      2.32 o
  -3  16  10        4.06        8.87      2.25 o
 -16   1  11       46.84       57.37      3.34 o
 -15   1  11       52.39       67.09      3.08 o
 -14   1  11       17.89       16.60      1.94 o
 -13   1  11      288.49      250.84      5.30 o
 -12   1  11       95.75       92.84      3.24 o
 -11   1  11      107.97       91.78      3.08 o
 -10   1  11      206.78      185.24      4.17 o
  -9   1  11       16.65       20.24      1.72 o
  -8   1  11       34.00       33.58      2.46 o
  -7   1  11       40.98       38.29      1.98 o
  -6   1  11      674.15      653.04      8.88 o
  -5   1  11      332.71      269.15      4.76 o
  -4   1  11      574.35      586.43      7.29 o
  -3   1  11      295.62      318.29      4.49 o
  -2   1  11      402.08      408.53      5.37 o
  -1   1  11      202.02      227.14      4.07 o
   0   1  11       38.95       45.76      1.99 o
   1   1  11      318.43      374.38      7.85 o
   2   1  11        3.70        6.40      2.06 o
   3   1  11       32.02       37.99      3.10 o
   4   1  11        2.66       -2.97      1.98 o
   5   1  11       58.52       60.61      3.89 o
   6   1  11       36.73       39.00      3.53 o
 -15   2  11        9.34       15.41      2.10 o
 -14   2  11       72.12       86.66      3.21 o
 -13   2  11      136.12      143.56      3.97 o
 -12   2  11      292.33      361.07      6.50 o
 -11   2  11      343.15      362.10      7.33 o
 -10   2  11       70.89       65.19      2.57 o
  -9   2  11       46.70       43.55      2.21 o
  -8   2  11      153.47      143.08      3.79 o
  -7   2  11      219.57      227.32      4.53 o
  -6   2  11      209.91      207.61      4.20 o
  -5   2  11      111.58       94.82      3.19 o
  -4   2  11      572.32      520.41      7.28 o
  -3   2  11       88.72       92.84      2.54 o
  -2   2  11       43.98       48.56      1.93 o
  -1   2  11      239.08      247.01      4.23 o
   0   2  11      758.45      723.27     14.28 o
   1   2  11      102.29      107.12      3.30 o
   2   2  11        3.56        0.76      1.63 o
   3   2  11      645.90      696.73     14.51 o
   4   2  11      149.99      164.26      5.48 o
   5   2  11       72.19       64.46      4.47 o
   6   2  11        0.13       -0.85      2.19 o
 -15   3  11       44.96       56.01      3.41 o
 -14   3  11       11.64       10.74      2.00 o
 -13   3  11       44.65       35.83      2.31 o
 -12   3  11       46.16       54.26      2.61 o
 -11   3  11      420.76      417.71      6.92 o
 -10   3  11       21.24       15.25      1.75 o
  -9   3  11        3.68        3.99      1.36 o
  -8   3  11      280.19      254.72      4.80 o
  -7   3  11      500.11      442.93      6.82 o
  -6   3  11        4.81        6.14      1.48 o
  -5   3  11      244.84      246.22      4.53 o
  -4   3  11        0.51        0.90      1.11 o
  -3   3  11        6.50        9.27      1.26 o
  -2   3  11      104.41       92.71      2.65 o
  -1   3  11      339.55      335.45      5.20 o
   0   3  11      250.73      257.74      4.90 o
   1   3  11       17.62       20.35      1.88 o
   2   3  11       63.42       44.15      2.68 o
   3   3  11       63.80       53.02      2.90 o
   4   3  11       30.95       35.66      3.15 o
   5   3  11       36.54       51.63      3.65 o
   6   3  11        3.19        4.71      2.42 o
 -15   4  11       42.32       38.11      2.90 o
 -14   4  11      220.14      223.44      6.32 o
 -13   4  11      206.59      179.89      4.47 o
 -12   4  11        1.07        4.20      1.48 o
 -11   4  11      337.71      342.99      6.22 o
 -10   4  11      431.53      474.73      7.45 o
  -9   4  11       15.93       22.19      1.81 o
  -8   4  11      151.87      152.78      5.45 o
  -7   4  11      327.49      377.10      8.20 o
  -6   4  11      932.40      931.19     11.82 o
  -5   4  11      334.21      360.92      6.48 o
  -4   4  11      341.74      308.55      6.28 o
  -3   4  11      131.72      149.68      3.59 o
  -2   4  11      102.46      121.23      2.97 o
  -1   4  11      498.42      551.08      7.36 o
   0   4  11       38.92       37.52      2.14 o
   1   4  11        8.61       18.29      1.81 o
   2   4  11      519.42      518.22      8.93 o
   3   4  11      500.85      561.69      9.54 o
   4   4  11        2.44        2.61      1.76 o
   5   4  11       20.55       19.20      2.86 o
 -15   5  11       27.00       35.03      2.87 o
 -14   5  11        8.02       11.52      2.08 o
 -13   5  11       17.32       17.78      2.22 o
 -12   5  11        0.01        0.85      1.60 o
 -11   5  11      114.58      121.17      4.00 o
 -10   5  11     1212.45     1153.89     16.12 o
  -9   5  11      855.29      875.88     15.00 o
  -8   5  11        0.12        0.89      1.49 o
  -7   5  11     1982.75     1890.59     27.04 o
  -6   5  11      429.49      438.71      8.53 o
  -5   5  11      522.89      476.03      8.95 o
  -4   5  11      643.54      575.13      8.95 o
  -3   5  11      262.37      223.25      5.97 o
  -2   5  11     1043.38      924.38     12.93 o
  -1   5  11      108.97       93.72      3.00 o
   0   5  11       50.59       54.16      3.26 o
   1   5  11      399.65      373.97      9.49 o
   2   5  11      155.57      152.96      4.43 o
   3   5  11       24.85       36.37      2.64 o
   4   5  11       32.80       41.24      3.21 o
   5   5  11        2.09        2.83      2.12 o
 -15   6  11        2.54       12.05      2.49 o
 -14   6  11       15.78       15.64      2.23 o
 -13   6  11       12.20       11.49      2.12 o
 -12   6  11       48.97       57.30      3.04 o
 -11   6  11        0.06       -2.14      1.54 o
 -10   6  11       14.88       13.97      1.98 o
  -9   6  11      230.16      196.10      5.97 o
  -8   6  11        1.24        0.91      1.76 o
  -7   6  11      313.49      327.16      7.24 o
  -6   6  11      174.61      217.98      5.66 o
  -5   6  11      700.94      741.13     12.54 o
  -4   6  11        0.04        2.17      1.54 o
  -3   6  11      536.10      560.79      8.58 o
  -2   6  11       17.48       18.68      1.72 o
  -1   6  11       56.92       67.79      2.81 o
   0   6  11       36.91       36.39      2.46 o
   1   6  11       13.95        9.30      1.82 o
   2   6  11       33.89       26.19      2.61 o
   3   6  11       48.12       60.26      5.06 o
   4   6  11        0.01       -2.04      1.98 o
   5   6  11       20.48       20.27      2.86 o
 -14   7  11       25.85       27.91      2.64 o
 -13   7  11       50.72       47.04      4.45 o
 -12   7  11       13.56       14.20      2.00 o
 -11   7  11       16.52       11.53      1.91 o
 -10   7  11      137.38      118.20      3.91 o
  -9   7  11      366.96      394.72      8.40 o
  -8   7  11      404.81      363.98      7.85 o
  -7   7  11       74.17       91.22      4.96 o
  -6   7  11      204.39      179.40      5.23 o
  -5   7  11      245.09      248.69      6.14 o
  -4   7  11     1490.84     1598.05     20.68 o
  -3   7  11      131.43      106.66      3.15 o
  -2   7  11        9.18        4.72      1.50 o
  -1   7  11       42.53       45.13      2.31 o
   0   7  11      101.75      102.38      3.57 o
   1   7  11       37.79       29.24      2.41 o
   2   7  11       26.66       23.05      2.31 o
   3   7  11       14.89       14.74      2.47 o
   4   7  11      147.37      194.62      6.96 o
   5   7  11        0.76        0.11      2.53 o
 -14   8  11       46.10       65.69      3.48 o
 -13   8  11       84.54       81.92      3.61 o
 -12   8  11      136.66      153.58      4.65 o
 -11   8  11       21.68       21.45      2.67 o
 -10   8  11      195.41      202.87      5.90 o
  -9   8  11      282.62      294.99      7.00 o
  -8   8  11       47.20       43.46      3.05 o
  -7   8  11       16.42       15.77      2.25 o
  -6   8  11        1.61        1.48      1.57 o
  -5   8  11        7.18        4.91      1.90 o
  -4   8  11      253.14      222.80      5.08 o
  -3   8  11      171.48      155.32      3.80 o
  -2   8  11        0.01        3.00      1.36 o
  -1   8  11        1.90       -0.38      1.72 o
   0   8  11       35.61       21.37      2.22 o
   1   8  11      270.40      262.70      5.88 o
   2   8  11       10.48       11.67      2.04 o
   3   8  11       74.64       77.20      4.01 o
   4   8  11        0.88        2.26      2.37 o
 -13   9  11        8.21        9.39      2.12 o
 -12   9  11       68.45       60.17      3.77 o
 -11   9  11       12.02        7.28      2.12 o
 -10   9  11       20.49       24.28      2.68 o
  -9   9  11        0.03       -0.78      1.90 o
  -8   9  11       17.78       27.11      2.68 o
  -7   9  11      153.98      128.92      4.50 o
  -6   9  11       42.38       36.02      2.79 o
  -5   9  11       23.07       26.70      2.29 o
  -4   9  11       52.56       60.31      2.86 o
  -3   9  11       12.62        7.11      1.66 o
  -2   9  11       56.92       60.70      3.20 o
  -1   9  11       57.40       49.15      2.78 o
   0   9  11        1.95        2.45      1.66 o
   1   9  11       37.39       35.02      2.65 o
   2   9  11        0.37        1.00      1.90 o
   3   9  11        6.38        5.90      2.22 o
   4   9  11       80.87       99.73      4.68 o
 -13  10  11       44.52       40.68      3.47 o
 -12  10  11        0.06        1.95      2.04 o
 -11  10  11       36.41       30.49      2.91 o
 -10  10  11       45.63       52.09      3.41 o
  -9  10  11       60.94       56.35      3.47 o
  -8  10  11        0.01        0.36      1.76 o
  -7  10  11       80.83       93.13      4.01 o
  -6  10  11       48.10       40.62      2.98 o
  -5  10  11        0.44       -0.81      1.77 o
  -4  10  11        7.17        4.45      1.63 o
  -3  10  11      181.55      178.85      4.30 o
  -2  10  11      166.02      172.48      4.23 o
  -1  10  11       43.70       46.89      2.82 o
   0  10  11        1.09        0.38      1.63 o
   1  10  11      145.01      156.38      4.74 o
   2  10  11      160.17      154.49      4.83 o
   3  10  11      192.82      220.75      6.57 o
 -12  11  11       25.51       30.16      3.10 o
 -11  11  11        2.14        1.00      2.00 o
 -10  11  11        0.75       -1.06      1.88 o
  -9  11  11      113.44      118.36      4.75 o
  -8  11  11       45.13       47.52      3.28 o
  -7  11  11      175.87      137.05      4.86 o
  -6  11  11       22.60       32.38      2.84 o
  -5  11  11       55.61       58.55      3.58 o
  -4  11  11      305.62      298.07      6.34 o
  -3  11  11      247.22      256.90      5.78 o
  -2  11  11      155.32      162.95      4.23 o
  -1  11  11        0.22       -1.33      1.63 o
   0  11  11        0.12        0.93      1.66 o
   1  11  11        0.02        0.69      1.80 o
   2  11  11        2.54        0.43      1.93 o
 -11  12  11        2.36        1.99      2.17 o
 -10  12  11        0.00       -0.66      1.88 o
  -9  12  11        2.78        1.21      2.32 o
  -8  12  11        6.66        3.75      2.10 o
  -7  12  11       75.77       78.58      4.43 o
  -6  12  11       24.69       25.36      2.79 o
  -5  12  11       16.64       15.06      2.13 o
  -4  12  11        0.09       -0.34      1.69 o
  -3  12  11       38.69       43.17      2.83 o
  -2  12  11        4.34        4.47      1.95 o
  -1  12  11       20.00       25.89      2.48 o
   0  12  11        1.44        5.70      1.91 o
   1  12  11       13.86       13.12      2.25 o
 -10  13  11        2.74       -0.50      1.98 o
  -9  13  11       22.03       25.87      3.53 o
  -8  13  11        6.14        1.93      2.12 o
  -7  13  11       19.33       19.96      2.61 o
  -6  13  11       20.11       23.49      2.77 o
  -5  13  11       12.15       13.26      2.08 o
  -4  13  11      125.73      136.79      4.72 o
  -3  13  11       10.85        6.97      1.86 o
  -2  13  11       33.14       38.59      2.78 o
  -1  13  11       36.11       22.13      3.39 o
   0  13  11       58.04       45.08      3.04 o
  -9  14  11       20.46       34.99      3.40 o
  -8  14  11        0.96       -2.03      2.06 o
  -7  14  11        9.65        4.62      2.30 o
  -6  14  11        0.45        3.06      2.10 o
  -5  14  11       44.69       45.89      2.99 o
  -4  14  11       20.01       19.12      2.29 o
  -3  14  11        4.37        0.82      1.73 o
  -2  14  11       40.57       50.60      3.09 o
  -1  14  11       23.29       28.15      2.77 o
  -6  15  11        0.02       -1.04      1.93 o
  -5  15  11        0.07        0.92      1.82 o
  -4  15  11       11.55       20.49      2.42 o
 -15   0  12       33.03       44.53      3.94 o
 -14   0  12        0.59        0.52      2.21 o
 -13   0  12       15.40        7.79      2.53 o
 -12   0  12      740.84      749.70     15.28 o
 -11   0  12      151.18      164.35      5.89 o
 -10   0  12       94.23       67.39      3.74 o
  -9   0  12      359.02      375.16      8.90 o
  -8   0  12       28.48       42.73      4.40 o
  -7   0  12      348.33      371.99     11.30 o
  -6   0  12      782.71      868.27     16.50 o
  -5   0  12      156.06      121.23      4.67 o
  -4   0  12        3.09       -0.37      1.58 o
  -3   0  12        0.08        1.68      1.55 o
  -2   0  12      214.22      213.19      6.09 o
  -1   0  12       35.86       57.48      3.38 o
   0   0  12        8.98        3.25      2.57 o
   1   0  12       89.62       79.03     12.91 o
   2   0  12       64.52       42.69      4.48 o
   3   0  12       59.92       57.66      4.99 o
   4   0  12       86.44       74.50      8.28 o
 -15   1  12        1.42        3.97      2.14 o
 -14   1  12        1.51       -0.38      1.60 o
 -13   1  12        1.93        0.67      1.58 o
 -12   1  12       37.23       39.02      2.48 o
 -11   1  12       34.30       35.41      2.45 o
 -10   1  12       34.56       38.12      2.21 o
  -9   1  12       98.71       99.67      3.18 o
  -8   1  12       11.94        9.58      1.55 o
  -7   1  12       26.62       28.94      2.50 o
  -6   1  12       95.46       93.22      3.06 o
  -5   1  12      406.48      371.89      6.05 o
  -4   1  12      137.78      126.81      3.91 o
  -3   1  12       11.62       21.47      1.57 o
  -2   1  12       57.46       45.92      2.44 o
  -1   1  12       93.58       91.30      2.98 o
   0   1  12       33.42       31.03      2.37 o
   1   1  12       10.82        9.62      2.25 o
   2   1  12       19.86       20.05      2.73 o
   3   1  12      101.29      105.38      4.54 o
   4   1  12       23.37       33.00      3.22 o
 -15   2  12        4.87        7.36      2.11 o
 -14   2  12        0.06       -0.85      1.55 o
 -13   2  12        9.28        4.02      1.76 o
 -12   2  12      168.35      177.97      4.47 o
 -11   2  12       14.68       23.78      2.01 o
 -10   2  12        3.27        5.95      1.53 o
  -9   2  12      189.46      183.47      4.19 o
  -8   2  12        6.72        3.26      1.38 o
  -7   2  12        7.41        4.74      1.38 o
  -6   2  12       81.19       60.19      2.65 o
  -5   2  12      269.98      278.15      5.57 o
  -4   2  12       42.78       36.24      2.26 o
  -3   2  12       14.76       16.85      1.52 o
  -2   2  12        7.56       -0.20      1.19 o
  -1   2  12       51.01       50.14      2.17 o
   0   2  12       54.30       64.23      2.63 o
   1   2  12       21.12       30.10      2.99 o
   2   2  12       20.23       23.24      2.72 o
   3   2  12        0.10        0.72      2.12 o
   4   2  12       26.20       32.01      3.22 o
 -15   3  12       11.22       13.14      2.53 o
 -14   3  12       27.30       29.76      2.41 o
 -13   3  12       20.63       17.99      2.03 o
 -12   3  12      131.90      132.17      3.84 o
 -11   3  12      309.67      283.13      5.62 o
 -10   3  12      243.13      241.58      4.93 o
  -9   3  12       72.19       47.84      2.37 o
  -8   3  12       64.91       75.40      2.75 o
  -7   3  12      315.57      297.61      5.41 o
  -6   3  12      205.47      176.70      5.13 o
  -5   3  12      700.90      707.34     10.63 o
  -4   3  12      255.10      299.79      5.92 o
  -3   3  12        0.29       -0.50      1.13 o
  -2   3  12      213.43      234.69      4.28 o
  -1   3  12      167.01      209.27      4.09 o
   0   3  12        8.41       15.03      1.81 o
   1   3  12      357.13      360.44      7.31 o
   2   3  12        8.24        7.88      2.39 o
   3   3  12       14.51       19.24      2.73 o
   4   3  12        4.31        3.28      2.12 o
 -15   4  12        5.68        6.70      2.04 o
 -14   4  12       13.23        8.89      1.95 o
 -13   4  12        3.78        6.70      1.90 o
 -12   4  12       64.47       52.28      2.99 o
 -11   4  12      373.62      379.19      7.45 o
 -10   4  12        3.12        3.01      1.60 o
  -9   4  12       36.23       37.04      2.50 o
  -8   4  12        4.02        5.89      1.65 o
  -7   4  12       67.39       72.81      3.53 o
  -6   4  12       60.79       48.31      5.13 o
  -5   4  12      225.93      243.17      8.58 o
  -4   4  12        0.79       -0.86      1.34 o
  -3   4  12       68.07       68.24      2.61 o
  -2   4  12      157.82      162.24      3.55 o
  -1   4  12      142.93      127.62      3.54 o
   0   4  12        2.27        0.54      1.90 o
   1   4  12        0.07       -0.10      1.58 o
   2   4  12        2.96        0.52      1.75 o
   3   4  12        0.37       -1.18      2.00 o
   4   4  12       13.68       14.46      2.72 o
 -14   5  12       27.49       28.83      2.70 o
 -13   5  12      124.62      109.79      4.09 o
 -12   5  12        0.05       -1.09      1.65 o
 -11   5  12       87.89       99.12      3.70 o
 -10   5  12        2.18        1.18      1.60 o
  -9   5  12      129.05      124.86      4.50 o
  -8   5  12      194.22      209.08      5.78 o
  -7   5  12      133.46      119.76      4.38 o
  -6   5  12        3.47        0.70      1.63 o
  -5   5  12      230.49      233.42      5.90 o
  -4   5  12       88.20       90.99      3.71 o
  -3   5  12       36.00       27.23      2.43 o
  -2   5  12       16.31        8.43      1.57 o
  -1   5  12        1.45       -0.90      2.44 o
   0   5  12        1.79        6.78      1.80 o
   1   5  12      133.90      161.63      5.22 o
   2   5  12        2.48        1.63      2.13 o
   3   5  12       42.12       47.33      3.94 o
   4   5  12       13.14       13.15      3.79 o
 -14   6  12       17.73       15.38      3.58 o
 -13   6  12        0.19        0.42      1.76 o
 -12   6  12      116.76      124.43      4.30 o
 -11   6  12       62.53       69.86      3.30 o
 -10   6  12        1.03        1.78      1.76 o
  -9   6  12       61.58       63.83      3.47 o
  -8   6  12      208.57      215.67      5.84 o
  -7   6  12      134.67      124.82      4.44 o
  -6   6  12      135.34      121.07      4.71 o
  -5   6  12      182.85      180.06      5.29 o
  -4   6  12      300.45      343.54      6.56 o
  -3   6  12        2.00        2.46      1.51 o
  -2   6  12       27.00       19.18      1.88 o
  -1   6  12      106.06       84.29      3.30 o
   0   6  12       39.12       35.32      2.51 o
   1   6  12        0.73        5.24      1.70 o
   2   6  12        4.04        6.08      2.12 o
   3   6  12        1.67        3.80      2.88 o
 -14   7  12        0.20       -1.63      1.72 o
 -13   7  12        5.62        2.19      1.82 o
 -12   7  12        7.68        7.29      2.53 o
 -11   7  12       16.86       13.37      2.73 o
 -10   7  12       37.93       25.49      2.68 o
  -9   7  12        0.06        1.34      1.95 o
  -8   7  12        4.27        7.90      2.12 o
  -7   7  12      106.96      106.10      4.20 o
  -6   7  12      435.28      426.50      8.76 o
  -5   7  12       83.04       78.09      3.64 o
  -4   7  12       27.03       22.08      2.13 o
  -3   7  12        4.55        9.62      2.47 o
  -2   7  12        2.19        0.29      1.36 o
  -1   7  12        1.33        1.03      1.63 o
   0   7  12       55.72       54.66      2.91 o
   1   7  12        6.88       12.60      2.13 o
   2   7  12       13.20       16.97      2.47 o
   3   7  12        5.86        4.15      2.27 o
 -13   8  12       18.31       17.09      2.66 o
 -12   8  12        6.12        4.80      2.06 o
 -11   8  12        0.42       -0.36      1.81 o
 -10   8  12        4.31       -0.57      1.81 o
  -9   8  12       27.94       44.57      3.15 o
  -8   8  12        4.76        4.50      2.00 o
  -7   8  12      401.52      351.70      7.98 o
  -6   8  12       47.57       41.68      3.04 o
  -5   8  12      445.85      527.88     10.23 o
  -4   8  12      192.28      180.27      4.65 o
  -3   8  12        4.99        8.24      1.79 o
  -2   8  12       27.23       22.30      1.98 o
  -1   8  12       43.74       59.76      3.04 o
   0   8  12      102.42       89.81      3.61 o
   1   8  12       30.57       37.31      2.90 o
   2   8  12       15.93       23.70      2.84 o
   3   8  12        0.04       -2.57      2.03 o
 -13   9  12        1.77        0.34      2.06 o
 -12   9  12       25.45       32.14      3.17 o
 -11   9  12        0.28       -0.41      1.93 o
 -10   9  12       37.05       36.43      3.10 o
  -9   9  12        1.39        5.30      2.06 o
  -8   9  12      117.64      110.61      4.38 o
  -7   9  12       16.54       14.27      2.30 o
  -6   9  12       62.70       72.09      3.65 o
  -5   9  12       13.06        8.72      2.12 o
  -4   9  12       73.95       74.59      3.22 o
  -3   9  12        1.40        0.78      1.51 o
  -2   9  12        5.01        0.54      1.63 o
  -1   9  12        8.40        1.21      1.76 o
   0   9  12        2.37       -0.07      1.76 o
   1   9  12       79.41       86.71      3.74 o
   2   9  12        2.02       -3.19      2.17 o
 -12  10  12        2.40        3.87      2.28 o
 -11  10  12        0.02       -2.48      1.90 o
 -10  10  12        0.77        2.61      1.93 o
  -9  10  12       52.25       45.52      3.28 o
  -8  10  12        2.54        1.46      1.95 o
  -7  10  12        4.82        6.61      2.06 o
  -6  10  12       74.67       80.37      3.83 o
  -5  10  12        2.06        3.47      1.93 o
  -4  10  12       59.79       42.80      2.74 o
  -3  10  12       62.58       77.87      3.34 o
  -2  10  12       20.27       17.64      2.30 o
  -1  10  12       15.08       19.30      2.86 o
   0  10  12        8.10       17.06      2.29 o
   1  10  12       26.86       40.86      3.00 o
 -11  11  12        6.52       13.78      2.60 o
 -10  11  12        0.08       -0.16      2.06 o
  -9  11  12        1.15        4.32      2.22 o
  -8  11  12        2.89        2.56      1.95 o
  -7  11  12       12.85       20.85      2.66 o
  -6  11  12       52.69       57.28      3.53 o
  -5  11  12       72.47       80.88      4.01 o
  -4  11  12        0.92       -2.31      1.54 o
  -3  11  12       73.61       83.23      3.56 o
  -2  11  12       27.08       45.75      3.34 o
  -1  11  12        0.66        0.38      1.72 o
   0  11  12        0.00        1.48      1.85 o
 -10  12  12        1.06       -0.07      2.06 o
  -9  12  12      166.97      198.23      7.31 o
  -8  12  12       38.33       36.69      3.21 o
  -7  12  12        9.45       10.18      2.30 o
  -6  12  12        4.02        0.89      1.98 o
  -5  12  12        1.64       -0.24      1.90 o
  -4  12  12       16.86       19.71      2.31 o
  -3  12  12       21.55       24.82      2.58 o
  -2  12  12        0.68        0.01      1.93 o
  -1  12  12       33.18       40.00      2.96 o
  -9  13  12        4.94        7.65      2.53 o
  -8  13  12       94.60       92.10      4.56 o
  -7  13  12       42.05       47.48      3.53 o
  -6  13  12        1.64        3.09      2.06 o
  -5  13  12       29.62       37.27      4.08 o
  -4  13  12       51.43       52.64      3.23 o
  -3  13  12       23.58       30.11      2.98 o
  -2  13  12       20.27       19.29      2.73 o
 -14   1  13      201.37      231.17      5.97 o
 -13   1  13      695.25      708.50     10.64 o
 -12   1  13      101.57      103.50      3.59 o
 -11   1  13      125.00      152.25      4.32 o
 -10   1  13        2.04        0.96      1.30 o
  -9   1  13       10.28        6.97      1.61 o
  -8   1  13       29.21       22.03      2.40 o
  -7   1  13      928.63      926.14     13.51 o
  -6   1  13      474.75      478.06     10.68 o
  -5   1  13        2.10        5.86      1.65 o
  -4   1  13        0.67        0.92      1.41 o
  -3   1  13       17.13       23.29      2.37 o
  -2   1  13       24.60       16.44      1.75 o
  -1   1  13        9.36       12.15      2.00 o
   0   1  13      153.53      169.45      7.59 o
   1   1  13       12.60       10.34      2.25 o
   2   1  13        7.97        5.92      2.30 o
   3   1  13       36.78       45.94      3.59 o
 -14   2  13        4.21        0.66      1.72 o
 -13   2  13       79.82       94.54      3.54 o
 -12   2  13      129.46      143.24      4.10 o
 -11   2  13      356.30      365.13      6.62 o
 -10   2  13      466.02      451.92      7.42 o
  -9   2  13      262.36      257.60      5.19 o
  -8   2  13      101.24       91.08      3.34 o
  -7   2  13      348.29      291.45      6.10 o
  -6   2  13      714.61      715.53     12.12 o
  -5   2  13       71.81       57.89      3.22 o
  -4   2  13       43.86       34.19      2.26 o
  -3   2  13        3.01        4.30      1.97 o
  -2   2  13       40.33       28.64      1.78 o
  -1   2  13       39.10       36.90      2.91 o
   0   2  13       24.86       16.39      2.49 o
   1   2  13        1.06        1.59      2.06 o
   2   2  13       13.34       14.62      2.66 o
   3   2  13       11.12       11.67      2.61 o
 -14   3  13       23.16       29.44      2.74 o
 -13   3  13      102.22       96.16      3.94 o
 -12   3  13        0.74        3.15      1.76 o
 -11   3  13        0.21       -1.58      1.65 o
 -10   3  13        0.82       -1.10      1.58 o
  -9   3  13       20.98       17.17      2.04 o
  -8   3  13        0.54        3.42      1.65 o
  -7   3  13        7.51        9.65      2.20 o
  -6   3  13       32.36       36.42      2.57 o
  -5   3  13       59.96       65.94      2.91 o
  -4   3  13        5.45       11.08      1.82 o
  -3   3  13       41.00       47.07      2.56 o
  -2   3  13        0.01       -1.65      1.23 o
  -1   3  13      159.07      157.35      3.97 o
   0   3  13       21.87       22.46      2.72 o
   1   3  13        3.79        7.86      2.35 o
   2   3  13       10.61       10.57      2.35 o
   3   3  13       16.40       20.72      2.91 o
 -14   4  13       24.26       16.00      2.92 o
 -13   4  13      119.78      123.75      4.35 o
 -12   4  13       37.67       38.80      2.78 o
 -11   4  13      183.29      170.40      4.92 o
 -10   4  13       79.10       78.78      3.28 o
  -9   4  13      103.92      104.94      4.26 o
  -8   4  13      491.17      471.45     17.30 o
  -7   4  13       59.08       71.59      3.64 o
  -6   4  13       96.77      132.07      4.55 o
  -5   4  13      105.12      107.81      4.14 o
  -4   4  13       67.01       71.30      3.41 o
  -3   4  13        0.13       -1.12      1.57 o
  -2   4  13      141.54      185.67      4.27 o
  -1   4  13        1.97        1.44      1.58 o
   0   4  13       12.67       10.03      2.17 o
   1   4  13       21.87       40.56      3.74 o
   2   4  13      115.15      143.20      6.88 o
 -14   5  13        0.14        0.62      1.82 o
 -13   5  13        1.07        0.79      1.86 o
 -12   5  13       70.47       83.59      3.61 o
 -11   5  13       32.86       30.74      3.16 o
 -10   5  13       83.04       86.07      3.95 o
  -9   5  13        1.30        2.89      1.81 o
  -8   5  13        3.38        4.26      1.95 o
  -7   5  13       24.39       17.19      2.37 o
  -6   5  13        0.53       -1.67      1.70 o
  -5   5  13       14.67       16.86      2.19 o
  -4   5  13      148.34      119.72      4.20 o
  -3   5  13      287.43      256.15      6.33 o
  -2   5  13       75.75       67.83      3.47 o
  -1   5  13       44.75       44.50      2.74 o
   0   5  13       27.71       22.06      2.22 o
   1   5  13        2.48        0.57      2.60 o
   2   5  13       12.51        8.05      2.99 o
 -13   6  13       13.21       18.98      2.52 o
 -12   6  13       23.25       14.47      2.55 o
 -11   6  13      104.11       77.20      4.01 o
 -10   6  13        4.37        3.23      2.00 o
  -9   6  13        3.73        4.83      2.00 o
  -8   6  13       32.15       37.68      2.92 o
  -7   6  13      138.57      144.01      4.93 o
  -6   6  13       45.99       40.37      2.98 o
  -5   6  13        4.67       -1.53      1.68 o
  -4   6  13       29.23       27.32      2.61 o
  -3   6  13       20.35       20.70      2.22 o
  -2   6  13       97.52      104.09      4.14 o
  -1   6  13       58.92       49.75      2.91 o
   0   6  13        0.15        3.35      1.76 o
   1   6  13       10.86        8.33      2.22 o
   2   6  13        7.44        3.58      2.27 o
 -13   7  13        1.95        5.96      2.30 o
 -12   7  13       19.82       18.79      3.16 o
 -11   7  13       38.11       43.50      3.41 o
 -10   7  13        5.99        6.86      2.25 o
  -9   7  13       76.88       55.52      3.41 o
  -8   7  13      105.63       81.93      3.95 o
  -7   7  13       32.86       44.11      3.30 o
  -6   7  13        5.24        4.36      2.06 o
  -5   7  13        0.05        3.01      1.93 o
  -4   7  13       78.29       67.42      3.64 o
  -3   7  13      359.85      416.18     11.77 o
  -2   7  13      184.34      211.88      5.96 o
  -1   7  13       19.68       27.67      2.42 o
   0   7  13        3.09        7.54      2.04 o
   1   7  13        0.75        4.46      2.22 o
 -12   8  13       55.12       45.04      3.59 o
 -11   8  13       16.49       23.96      2.91 o
 -10   8  13      177.86      177.20      8.96 o
  -9   8  13      273.06      272.46      7.18 o
  -8   8  13       82.00      103.86      6.12 o
  -7   8  13      204.60      172.46      5.59 o
  -6   8  13      393.82      407.89     10.90 o
  -5   8  13       21.71       20.42      2.55 o
  -4   8  13       48.74       49.22      3.22 o
  -3   8  13       20.53       23.56      2.29 o
  -2   8  13        5.74        7.10      2.32 o
  -1   8  13       24.71       24.36      2.40 o
   0   8  13       11.04       14.65      2.26 o
   1   8  13       11.85       14.69      2.57 o
 -12   9  13       17.12       29.36      3.77 o
 -11   9  13        0.01        0.01      1.93 o
 -10   9  13        0.39        0.49      2.00 o
  -9   9  13        0.39        3.83      2.06 o
  -8   9  13        1.02       -2.59      1.73 o
  -7   9  13        5.79        9.81      2.25 o
  -6   9  13        3.67        1.58      2.12 o
  -5   9  13       49.28       48.76      3.32 o
  -4   9  13       25.06       26.62      2.79 o
  -3   9  13       18.64       27.90      2.42 o
  -2   9  13        2.46        0.14      1.93 o
  -1   9  13       30.29       29.91      3.62 o
   0   9  13        6.67        5.96      2.07 o
 -11  10  13        5.40        9.50      2.35 o
 -10  10  13       59.42       75.07      4.20 o
  -9  10  13      111.79      117.47      4.81 o
  -8  10  13      168.84      187.77      6.26 o
  -7  10  13       23.31       25.21      2.79 o
  -6  10  13       21.83       37.31      3.15 o
  -5  10  13        0.71       -2.17      2.74 o
  -4  10  13       66.56       78.22      4.00 o
  -3  10  13        5.40        3.70      2.06 o
  -2  10  13       48.17       54.27      3.59 o
  -1  10  13       27.32       25.34      2.61 o
 -10  11  13        9.41       18.34      2.91 o
  -9  11  13       34.06       54.37      3.88 o
  -8  11  13       50.11       54.28      4.36 o
  -7  11  13       41.42       35.96      3.15 o
  -6  11  13        1.83        1.22      1.95 o
  -5  11  13        3.71        3.97      2.12 o
  -4  11  13       15.72       10.97      2.35 o
  -3  11  13       88.64       90.76      4.32 o
  -2  11  13        0.76        2.44      2.12 o
  -8  12  13       11.12        9.45      2.42 o
  -7  12  13       29.36       49.92      3.64 o
  -6  12  13       41.06       61.38      3.95 o
  -5  12  13       20.88       24.08      2.98 o
  -4  12  13       12.48       12.15      2.47 o
 -14   0  14        9.57        3.54      2.62 o
 -13   0  14       51.87       63.21      5.77 o
 -12   0  14      240.86      237.50      7.49 o
 -11   0  14      293.84      273.84      8.15 o
 -10   0  14      304.64      318.63      8.71 o
  -9   0  14        7.56        2.82      2.05 o
  -8   0  14       62.15       67.56      3.92 o
  -7   0  14       23.77       28.67      3.07 o
  -6   0  14       94.99       85.25      5.33 o
  -5   0  14       41.69       51.62      4.30 o
  -4   0  14        3.91        2.63      4.38 o
  -3   0  14        1.88        6.33      2.76 o
  -2   0  14        1.00        0.21      2.34 o
  -1   0  14       79.05       87.95      5.68 o
   0   0  14      140.41      165.89     11.20 o
   1   0  14       32.14       45.50      4.99 o
 -14   1  14        6.88        8.89      2.04 o
 -13   1  14        3.62       12.53      2.06 o
 -12   1  14       17.23       20.10      2.11 o
 -11   1  14       12.10       11.05      1.85 o
 -10   1  14        6.89        3.45      1.65 o
  -9   1  14       31.55       37.48      2.58 o
  -8   1  14       11.87       10.93      1.82 o
  -7   1  14        0.28        0.08      1.60 o
  -6   1  14        0.02        0.87      1.65 o
  -5   1  14      243.13      216.12      6.33 o
  -4   1  14       23.15       21.29      2.37 o
  -3   1  14        3.20        3.25      2.06 o
  -2   1  14        3.98        7.96      2.53 o
  -1   1  14       68.83       60.57      4.62 o
   0   1  14       21.68       27.58      2.91 o
   1   1  14        1.69       -1.56      2.17 o
 -13   2  14       17.82       16.00      2.40 o
 -12   2  14       31.93       35.86      2.78 o
 -11   2  14      108.57      129.64      3.97 o
 -10   2  14       70.80       95.12      3.54 o
  -9   2  14        4.62        8.79      2.24 o
  -8   2  14       11.00        7.17      1.82 o
  -7   2  14       13.68       14.68      1.96 o
  -6   2  14       52.32       67.63      3.13 o
  -5   2  14        0.60        0.04      1.51 o
  -4   2  14       39.07       42.20      2.60 o
  -3   2  14        0.00       -0.09      1.57 o
  -2   2  14        7.71       12.36      2.53 o
  -1   2  14       24.17       32.30      3.73 o
   0   2  14        2.18        2.67      2.25 o
   1   2  14       17.07       21.55      3.16 o
 -13   3  14        6.63        5.34      2.43 o
 -12   3  14       83.21       90.38      4.21 o
 -11   3  14       64.83       84.20      4.91 o
 -10   3  14       58.61       56.26      3.53 o
  -9   3  14        0.61        3.04      1.95 o
  -8   3  14       13.08       22.33      2.67 o
  -7   3  14      139.11      134.95      4.73 o
  -6   3  14        5.93        5.12      1.95 o
  -5   3  14      173.99      142.08      4.80 o
  -4   3  14      102.20      106.94      4.26 o
  -3   3  14       39.49       52.73      3.17 o
  -2   3  14        0.25       -1.36      2.57 o
  -1   3  14       35.46       32.18      5.52 o
   0   3  14       33.00       52.72      4.20 o
   1   3  14       52.84       42.36      4.03 o
 -13   4  14        2.93        1.99      1.82 o
 -12   4  14        4.99        0.15      2.03 o
 -11   4  14       52.23       42.93      3.46 o
 -10   4  14       37.03       39.91      3.22 o
  -9   4  14        0.01        1.43      1.81 o
  -8   4  14       84.43       69.75      3.65 o
  -7   4  14        9.55       11.33      2.10 o
  -6   4  14       39.73       41.06      4.43 o
  -5   4  14      179.59      194.29      5.77 o
  -4   4  14        5.40        7.15      2.06 o
  -3   4  14       14.89       21.16      2.47 o
  -2   4  14        6.05        8.65      2.43 o
  -1   4  14        0.31       -0.42      2.14 o
   0   4  14        0.72        0.95      3.33 o
   1   4  14        0.01       -0.87      2.50 o
 -13   5  14        2.31        3.16      2.25 o
 -12   5  14        9.03        8.41      2.37 o
 -11   5  14        2.20       -0.79      1.88 o
 -10   5  14        9.74       13.38      2.37 o
  -9   5  14       19.76       19.27      4.36 o
  -8   5  14       20.80       26.60      3.59 o
  -7   5  14       73.12       79.46      4.15 o
  -6   5  14       14.96       12.18      2.60 o
  -5   5  14       10.26       10.65      2.30 o
  -4   5  14        1.51       -2.01      1.63 o
  -3   5  14        1.37        1.06      2.44 o
  -2   5  14        0.00       -1.71      1.93 o
  -1   5  14        0.45        2.12      1.92 o
   0   5  14       18.44       12.00      2.90 o
 -12   6  14        4.67        5.22      2.35 o
 -11   6  14        9.90        9.07      2.37 o
 -10   6  14       78.53       82.75      4.14 o
  -9   6  14        5.01        6.42      2.17 o
  -8   6  14       38.44       42.14      3.22 o
  -7   6  14       31.38       41.27      3.15 o
  -6   6  14        2.19       -0.85      2.00 o
  -5   6  14      210.32      221.76      8.86 o
  -4   6  14       12.05       11.06      2.12 o
  -3   6  14        0.03       -1.82      1.86 o
  -2   6  14       40.64       51.16      3.34 o
  -1   6  14       24.13       22.86      2.72 o
   0   6  14       16.57       26.05      2.92 o
 -12   7  14        0.04        0.45      2.74 o
 -11   7  14       55.24       49.87      4.01 o
 -10   7  14        1.42        3.49      2.25 o
  -9   7  14        0.37       -1.02      1.88 o
  -8   7  14       14.61       18.82      2.81 o
  -7   7  14       26.47       27.66      2.84 o
  -6   7  14       57.22       71.39      3.89 o
  -5   7  14        6.11       10.77      2.74 o
  -4   7  14        2.41        3.78      1.95 o
  -3   7  14        4.04        5.88      2.33 o
  -2   7  14        0.12        0.16      2.46 o
  -1   7  14        0.92        1.80      2.00 o
 -11   8  14        0.94        6.48      2.21 o
 -10   8  14        2.18        1.81      2.22 o
  -9   8  14        0.05        0.75      2.06 o
  -8   8  14       15.39       26.75      2.91 o
  -7   8  14        3.76       10.58      2.37 o
  -6   8  14       31.34       38.38      4.01 o
  -5   8  14      184.35      220.75      6.44 o
  -4   8  14        4.19       11.29      2.25 o
  -3   8  14        3.88        0.59      3.65 o
  -2   8  14       26.85       27.92      2.98 o
  -1   8  14       17.47        8.76      2.49 o
 -10   9  14       15.21       16.48      2.95 o
  -9   9  14       95.00       92.23      4.55 o
  -8   9  14       13.90       15.87      2.66 o
  -7   9  14        3.92        9.13      2.22 o
  -6   9  14        1.59       -0.63      1.93 o
  -5   9  14       25.43       25.66      2.79 o
  -4   9  14        3.44        5.18      2.12 o
  -3   9  14       13.50       12.07      3.88 o
  -2   9  14        8.05       11.03      2.49 o
  -8  10  14       24.18       20.26      2.82 o
  -7  10  14       50.69       57.91      4.17 o
  -6  10  14        1.67        2.36      2.04 o
  -5  10  14        2.81        3.79      2.12 o
  -4  10  14        2.54        1.62      2.50 o
 -12   1  15       87.86       96.05      3.57 o
 -11   1  15       37.99       33.92      2.47 o
 -10   1  15        1.90        1.08      1.60 o
  -9   1  15        0.43       -2.40      1.60 o
  -8   1  15       54.15       46.86      2.96 o
  -7   1  15      148.12      131.20      4.80 o
  -6   1  15        6.23        7.70      2.17 o
  -5   1  15       16.41       18.52      2.55 o
  -4   1  15       31.44       43.62      3.10 o
  -3   1  15        6.77        8.75      2.12 o
  -2   1  15       42.39       59.12      4.99 o
  -1   1  15       28.73       50.64      6.82 o
 -12   2  15        5.53        5.34      1.98 o
 -11   2  15       12.17       12.13      2.69 o
 -10   2  15       30.70       22.86      2.79 o
  -9   2  15       66.69       71.95      3.82 o
  -8   2  15       44.14       39.00      3.10 o
  -7   2  15       12.63       13.95      2.44 o
  -6   2  15      159.63      163.70      5.36 o
  -5   2  15      142.91      163.14      6.37 o
  -4   2  15        8.73       13.31      2.62 o
  -3   2  15        2.90        0.69      2.14 o
  -2   2  15       27.74       32.64      6.33 o
  -1   2  15        1.55       -1.46      4.38 o
 -12   3  15       12.51        9.45      2.49 o
 -11   3  15       14.21       11.65      2.51 o
 -10   3  15       11.47       16.23      2.55 o
  -9   3  15        4.10        4.25      2.00 o
  -8   3  15        0.24       -0.38      1.83 o
  -7   3  15       22.92       11.96      2.37 o
  -6   3  15       16.25       17.37      2.55 o
  -5   3  15        0.17        0.21      1.97 o
  -4   3  15        5.66        9.74      2.53 o
  -3   3  15        4.57        4.67      2.91 o
  -2   3  15        1.24        0.75      2.91 o
  -1   3  15        2.19        1.46      4.38 o
 -12   4  15       16.85       19.99      2.98 o
 -11   4  15        3.27        3.65      2.19 o
 -10   4  15        5.79        9.04      2.30 o
  -9   4  15       35.19       30.38      3.04 o
  -8   4  15       61.69       50.43      3.40 o
  -7   4  15        1.60        0.85      1.93 o
  -6   4  15      135.95      135.41      4.93 o
  -5   4  15       58.48       80.15      4.01 o
  -4   4  15        9.78       12.54      2.35 o
  -3   4  15        2.86        7.06      3.10 o
  -2   4  15       13.88       20.87      3.95 o
 -11   5  15       38.10       38.05      3.34 o
 -10   5  15       37.46       37.38      3.28 o
  -9   5  15        8.15        9.82      2.35 o
  -8   5  15        0.07        1.86      1.93 o
  -7   5  15        9.26       10.32      2.67 o
  -6   5  15       66.53       58.36      5.63 o
  -5   5  15        1.51        0.10      1.77 o
  -4   5  15       23.74       32.29      3.06 o
  -3   5  15        4.54        0.41      4.04 o
  -2   5  15       36.75       35.08      4.48 o
 -10   6  15       32.09       38.09      3.87 o
  -9   6  15        0.29       -1.71      1.95 o
  -8   6  15       14.75       23.57      2.79 o
  -7   6  15        0.04        0.18      2.00 o
  -6   6  15        2.08        1.51      2.12 o
  -5   6  15        0.01       -2.36      1.78 o
  -4   6  15        6.66        3.99      2.11 o
  -3   6  15        0.00       -1.46      2.25 o
  -9   7  15        3.80        3.48      2.17 o
  -8   7  15        4.22        3.31      2.12 o
  -7   7  15       34.96       41.20      3.41 o
  -6   7  15        5.36       14.81      2.61 o
  -5   7  15       17.32       19.96      2.72 o
  -4   7  15        7.84       11.22      2.78 o
  -8   8  15       11.21        7.91      2.42 o
  -7   8  15      104.89      119.66      5.04 o
  -6   8  15       16.77       22.19      3.80 o
  -5   8  15        0.17       -1.38      2.11 o
 -10   0  16       45.79       41.64      4.64 o
  -9   0  16        0.06       -2.83      2.57 o
  -8   0  16      110.35      111.50      6.52 o
  -7   0  16       10.30        7.67      3.26 o
  -6   0  16       60.62       80.07      5.68 o
  -5   0  16        5.24        6.33      3.10 o
  -4   0  16       25.83       38.37      4.48 o
 -10   1  16       39.80       51.05      3.64 o
  -9   1  16        0.56        2.09      2.90 o
  -8   1  16        0.17        2.44      3.79 o
  -7   1  16       26.78       25.91      3.35 o
  -6   1  16        9.97       16.65      3.31 o
  -5   1  16        1.33        4.13      2.43 o
  -4   1  16        0.02       -0.36      2.06 o
 -10   2  16        1.10        3.42      2.12 o
  -9   2  16        8.69        5.14      2.12 o
  -8   2  16       13.76       16.50      3.07 o
  -7   2  16        0.55        1.11      4.28 o
  -6   2  16       26.04       35.91      3.99 o
  -5   2  16       23.99       23.84      3.27 o
  -4   2  16        5.43        2.97      3.32 o
  -9   3  16       29.32       37.34      3.28 o
  -8   3  16        2.68        2.54      2.12 o
  -7   3  16       39.62       59.59      3.77 o
  -6   3  16        0.00        2.99      2.66 o
  -5   3  16        1.13        4.60      2.43 o
  -8   4  16       21.22       29.99      3.10 o
  -7   4  16        1.59        1.65      2.12 o
  -6   4  16       11.73        7.70      2.30 o
 
